# Supplementary material for: Timing and Predictive Value of Clinical Conditions Preceding Multiple Sclerosis in the UK Biobank
Source: Ann Clin Transl Neurol. 2025 Jun 26;12(10):1952–61. doi: 10.1002/acn3.70119 (PMC12516241; doi:10.1002/acn3.70119)
Supplement: Supplementary file 3 — Data S3. [file ACN3-12-1952-s006.xlsx]

## Sheet: Summary
Supplementary Table 1. ICD-10 codes used to define clinical conditions
Supplementary Table 2. Variables derivation from UK Biobank data fields
Supplementary Table 3. Descriptive statistics for the demographics characteristics stratified by individuals diagnosed or not diagnosed with Multiple Sclerosis during the follow-up
Supplementary Table 4. Estimated associations, using a Cox proportional hazard model, between prior clinical conditions and MS diagnosis
Supplementary Table 5. Clinical conditions significantly associated with Multiple Sclerosis diagnosis stratified by ICD-10 chapter and median time to Multiple Sclerosis diagnosis
Supplementary Table 6. Absolute and relative frequencies for diagnoses aggregated by ICD-10 code chapter and stratified by age groups
Supplementary Table 7. Accuracy of clinical conditions in predicting Multiple Sclerosis diagnosis using a LASSO Cox proportional hazard model, stratified by the timing of the clinical conditions.
Supplementary Table 8. Variables importance calculated for the LASSO Cox model-selected predictors, including clinical conditions occurring with a median time > 5 years prior to Multiple Sclerosis diagnosis
Supplementary Table 9. Variables importance calculated for the LASSO Cox model-selected predictors, including clinical conditions occurring with a median time > 3 years prior to Multiple Sclerosis diagnosis
Supplementary Table 10. Variables importance calculated for the LASSO Cox model-selected predictors, including clinical conditions occurring with a median time > 1 year prior to Multiple Sclerosis diagnosis
Supplementary Table 11. Variables importance calculated for the LASSO Cox model-selected predictors, including all clinical conditions occurring prior to Multiple Sclerosis diagnosis
Supplementary Table 12. Absolute frequencies for the first clinical condition diagnosed prior to Multiple Sclerosis diagnosis
Supplementary Table 13. Absolute frequencies for the last clinical condition diagnosed prior to Multiple Sclerosis diagnosis
Supplementary Table 14. Statistically significant temporal diseases trajectories (D1 -> D2) in individuals diagnosed with Multiple Sclerosis

## Sheet: Legend
SD = Standard Deviation
MS = Multiple Sclerosis
IQR = Interquartile Range
95% CI = 95% Confidence Interval
MS-PRS = Multiple Sclerosis Polygenic Risk Score
AUC I/D (Age) = Age-dependent Incident Cases / Dynamic Controls Area Under the Curve
D1 = Disease 1
D2 = Disease 2
N1 = Absolute frequency of D1
N2 = Absolute frequency of D2
N12 = Absolute frequency of D1 and D2 co-occurrence
N D1->D2 = Absolute frequency of D1 occurring before D2
Proportion D1->D2 = Ratio between absolute frequency of D1 occurring before D2 (N D1 -> D2 ) and absolute frequency of D1 and D2 co-occurrence (N12)

## Sheet: Table S1
Supplementary Table 1. ICD-10 codes used to define clinical conditions
ICD-10 code chapter	Diagnosis
Infections (A-B)	Bacterial intestinal infection (A00-A09)
	Tuberculosis (A15-A19)
	Certain zoonotic bacterial diseases (A20-A28)
	Other bacterial diseases (A30-A39,A42-A44,A48,A49,B95,B96,B98)
	Sepsis (A40-A41)
	Erysipelas (A46)
	Sexually transmitted infection (A50-A64)
	Other spirochetal diseases (A65-A69)
	Chlamydial infection (A70-A74)
	Rickettsioses (A75-A79)
	Viral infections of the central nervous system (A80-A89)
	Arthropod-borne viral fevers and viral hemorrhagic fevers (A92-A99)
	Herpesviral infection (B00)
	Varicella (B01)
	Zoster without complications (B02)
	Smallpox (B03)
	Monkeypox (B04)
	Measles (B05)
	Rubella (B06)
	Viral wart (B07)
	Other viral infections with skin and mucous membrane lesions (B08-B09)
	Hepatitis (B15-B19)
	HIV (B20-B24)
	Other viral diseases (B25,B26,B30-B34,B97)
	Infectious mononucleosis (B27)
	Mycoses (B35-B49)
	Parastic disease (B50-B94)
	Other infectious diseases (B99)
Neoplasms (C00-D48)	Malignant neoplasm (C00-D09)
	Benign tumor (D10-D48)
Diseases involving the blood and blood-forming organs and the immune mechanism (D50-D89)	Iron deficiency anaemia (D50)
	Other anaemias (D51-D64)
	Coagulation defects, purpura and other haemorrhagic conditions (D65-D69)
	Other diseases of blood and blood-forming organs (D70-D89)
Endocrine, nutritional and metabolic diseases (E)	Hypothyroid condition (E00-E03)
	Non-toxic goiter (E04)
	Graves' disease (E05)
	Thyroid disorder (E06-E07)
	Diabetes (E10-E14)
	Nondiabetic hypoglycaemic coma (E15)
	Disorder of pancreatic internal secretion (E16)
	Hypoparathyroidism (E20)
	Hyperparathyroidism and other disorders of parathyroid gland (E21)
	Hyperfunction of pituitary gland (E22)
	Hypofunction and other disorders of pituitary gland (E23)
	Cushing syndrome (E24)
	Adrenogenital disorders (E25)
	Hyperaldosteronism (E26)
	Other disorders of adrenal gland (E27)
	Ovarian dysfunction (E28)
	Testicular dysfunction (E29)
	Disorders of puberty (E30)
	Polyglandular dysfunction (E31)
	Diseases of thymus (E32)
	Other endocrine disorders (E34)
	Disorders of endocrine glands (E35)
	Malnutrition (E40-E46)
	Other nutritional deficiency (E50-E54,E56-E64)
	Vitamin D deficiency (E55)
	Other hypernutrition disorder (E65,E67)
	Obesity (E66)
	Sequelae of hyperalimentation (E68)
	Disorders of aromatic amino-acid metabolism (E70)
	Disorders of branched-chain amino-acid metabolism and fatty-acid metabolism (E71)
	Other disorders of amino-acid metabolism (E72)
	Lactose intolerance (E73)
	Disorder of carbohydrate metabolism (E74)
	Lipid storage disorder (E75)
	Glucosaminoglycan metabolism disorder (E76)
	Disorder of glycoprotein metabolism (E77)
	Disorder of lipoprotein metabolism (E78)
	Disorder of purine and pyrimidine metabolism (E79)
	Disorder of bilirubin metabolism (E80)
	Disorder of mineral metabolism (E83)
	Cystic fibrosis (E84)
	Amyloidosis (E85)
	Volume depletion (E86)
	Other disorders of fluid, electrolyte and acid-base balance (E87)
	Other metabolic disorders (E88)
	Postprocedural endocrine and metabolic disorders, not elsewhere classified (E89)
	Nutritional and metabolic disorders in diseases classified elsewhere (E90)
Mental and behavioural disorders (F)	Organic, including symptomatic, mental disorders (F00-F09)
	Alcohol abuse (F10)
	Opioids abuse (F11)
	Cannabinoids abuse (F12)
	Sedatives or hypnotics abuse (F13)
	Cocaine abuse (F14)
	Other stimulants abuse (F15)
	Hallucinogens abuse (F16)
	Tobacco abuse (F17)
	Volatile solvents abuse (F18)
	Multiple drug or other psychoactive substances abuse (F19)
	Schizophrenia (F20-F29)
	Bipolar disorder (F30-F31)
	Depression (F32-F33)
	Other mood disorder (F34-F39)
	Anxiety (F40-F41)
	Obsessive-compulsive disorder (F42)
	Stress-related disorder (F43)
	Dissociative disorders (F44)
	Somatoform disorder (F45)
	Nonpsychotic mental disorder (F48)
	Behavioural syndromes associated with physiological disturbances and physical factors (F50-F59)
	Personality and behaviour disorder (F60-F69)
	Mental retardation (F70-F79)
	Psychological developmental disorders (F80-F89)
	Behavioral and emotional disorders with debut during childhood (F90-F98)
	Mental disorder, not otherwise specified (F99)
Diseases of the nervous system (G)	Meningitis in the CNS (G00-G03)
	Encephalitis (G04-G05)
	Abscess in the CNS (G06-G07)
	Intracranial and intraspinal phlebitis and thrombophlebitis (G08)
	Sequelae of inflammatory diseases of central nervous system (G09)
	Systemic atrophies primarily engaging the CNS (G10-G14)
	Parkinson's disease (G20-G22)
	Degenerative disease of basal ganglia (G23)
	Dystonia (G24)
	Extrapyramidal and movement disorders (G25-G26)
	Degenerative diseases in the CNS (including Alzheimer) (G30-G32)
	Demyelinating diseases of the CNS (G36-G37)
	Epilepsia (G40-G41)
	Migraine (G43)
	Other headache syndromes (G44)
	Transient cerebral ischemic attack (G45)
	Other vascular syndromes of brain in cerebrovascular diseases (G46)
	Sleep disorder (G47)
	Disorder of trigeminal nerve (G50)
	Disorder of facial nerve (G51)
	Cranial nerve disorder (G52)
	Cranial nerve disorders in diseases classified elsewhere (G53)
	Nerve root and plexus disorder (G54)
	Nerve root and plexus compressions in diseases classd elsewhere (G55)
	Mononeuropathies (G56-G59)
	Polyneuropathies (G60-G63)
	Other disorders of peripheral nervous system (G64)
	Neuromuscular diseases (G70-G73)
	Cerebral palsy and other paralytic syndromes (G80-G83)
	Disorder of the autonomic nervous system (G90)
	Disorder of brain (G91-G94)
	Disease of spinal cord (G95)
	Other disorders of the nervous system (G96-G99)
Diseases of the eye or ear (H)	Hordeolum (stye) and chalazion (H00)
	Inflammation of eyelid (H01)
	Disorder of eyelid (H02)
	Disorders of eyelid in diseases classified elsewhere (H03)
	Disorder of lacrimal system (H04)
	Disorder of orbit (H05)
	Disorders of lacrimal system and orbit (H06)
	Diseases of the conjunctivae (H10-H13)
	Diseases of the sclerae, corneae, iridae and ciliary body (H15-H22)
	Disorders of the lens (H25-H28)
	Disorders of choroid and retina (H30-H36)
	Glaucoma (H40-H42)
	Disorders of the vitreous body and globe (H43-H45)
	Optic neuritis (H46)
	Disorder of visual pathways (H47-H48)
	Disorders of the ocular muscles, binocular movement, accommodation and refraction (H49-H52)
	Visual disturbance (H53)
	Legal blindness (H54)
	Other irregular eye movements (H55)
	Disorder of eye and adnexa (H57)
	Other disorders of eye and adnexa in diseases classified elsewhere (H58)
	Other postprocedural disorders of eye and adnexa (H59)
	Infections of the ear (H60-H67)
	Diseases of the external ear (H61-H62)
	Diseases of the middle ear and mastoid (H68-H75)
	Diseases of the inner ear (H80-H83)
	Other disorders of the ear (H90-H95)
Diseases of the circulatory system (I)	Acute/chronic rheumatic fever (I00-I09)
	Primary hypertension (I10)
	Other hypertensive disorders (I11-I15)
	Angina pectoris (I20)
	Acute myocardial infarction (I21,I23)
	Other ischemic heart disease (I22,I24)
	Chronic ischaemic heart disease (I25)
	Embolism and thrombosis (I26,I80-I82)
	Pulmonary heart diseases (I27-I28)
	Diseases of pericardium (I30-I32)
	Endocarditis (I33,I38,I39)
	Non-rheumatic valve disorders (I34-I37)
	Myocarditis (I40-I41)
	Cardiomyopathy (I42-I43)
	Other cardiac arrhythmias (I44,I45,I47,I49)
	Cardiac arrest (I46)
	Atrial fibrillation and flutter (I48)
	Heart failure (I50)
	Complications and ill-defined descriptions of heart disease (I51)
	Other heart disorders in diseases classified elsewhere (I52)
	Stroke (I60-I64)
	Other cerebrovascular diseases (I65-I68)
	Sequelae of cerebrovascular disease (I69)
	Atherosclerosis (I70)
	Aneurysm and dissection (I71-I72)
	Peripheral vascular disease (I73)
	Disorder of arteries capillaries, and arterioles (I77-I79)
	Varicose veins of lower extremities (I83)
	Secondary esophageal varices with bleeding (I85)
	Varicose veins of other specified sites (I86)
	Disorder of vein (I87)
	Nonspecific lymphadenitis (I88)
	Other non-infective disorders of lymphatic vessels and lymph nodes (I89)
	Hypotension (I95)
	Postprocedural disorders of circulatory system, not elsewhere classified (I97)
	Unspecified disorder of circulatory system (I98-I99)
Diseases of the respiratory system (J)	Upper respiratory infections (J00-J06)
	Influenza (J09-J11)
	Pneumonia (J12-J18)
	Other acute lower respiratory infections (J20-J22)
	Rhinitis (J30-J32)
	Nasal polyp (J33)
	Disorder of nose and nasal sinuses (J34)
	Chronic disease of tonsils and adenoids (J35)
	Peritonsillar abscess (J36)
	Chronic laryngotracheitis (J37)
	Diseases of the vocal folds and larynx, not elsewhere specified (J38)
	Disease of upper respiratory tract (J39)
	Bronchitis, not specified as acute or chronic (J40)
	Chronic bronchitis (J41-J42)
	Emphysema (J43)
	Chronic obstructive pulmonary disease (J44)
	Asthma (J45-J46)
	Bronchiectasis, uncomplicated (J47)
	Lung disease caused by external factors (J60-J70)
	Acute respiratory distress syndrome (J80)
	Chronic pulmonary edema (J81)
	Pulmonary eosinophilia, not elsewhere classified (J82-J84)
	Abscess of mediastinum (J85)
	Pyothorax without fistula (J86)
	Pleural effusion (J90-J91)
	Pleural plaque (J92)
	Pneumothorax (J93)
	Pleural condition (J94)
	Other diseases of the respiratory system (J95-J99)
	Respiratory failure (J96)
Diseases of the digestive system (K)	Disease of hard tissue of teeth (K00-K03)
	Diseases of pulp and periapical tissues (K04)
	Periodontal disease (K05)
	Disorder of gingiva and edentulous alveolar ridge, unsp (K06)
	Dentofacial anomalies (K07)
	Disorder of teeth and supporting structures (K08)
	Cyst of oral region (K09)
	Other diseases of jaws (K10)
	Disease of salivary gland (K11)
	Stomatitis and related lesions (K12)
	Other lesions of oral mucosa (K13)
	Disease of tongue (K14)
	Oesophagitis (K20)
	Gastro-oesophageal reflux disease (K21)
	Other diseases of oesophagus (K22)
	Disorders of esophagus in diseases classified elsewhere (K23)
	Gastric ulcer (K25)
	Duodenal ulcer (K26)
	Peptic ulcer, site unspecified (K27)
	Gastrojejunal ulcer (K28)
	Gastritis and duodenitis (K29)
	Functional dyspepsia (K30)
	Disease of stomach and duodenum (K31)
	Appendicitis (K35-K37)
	Disease of appendix (K38)
	Inguinal hernia (K40)
	Femoral hernia (K41)
	Umbilical hernia (K42)
	Ventral hernia (K43)
	Diaphragmatic hernia (K44)
	Other abdominal hernia (K45)
	Unspecified abdominal hernia (K46)
	Inflammatory bowel disease (K50-K51)
	Noninfective gastroenteritis and colitis (K52)
	Vascular disorder of intestine (K55)
	Ileus (K56)
	Diverticular disease of intestine (K57)
	Irritable bowel syndrome (K58)
	Other functional intestinal disorders (K59)
	Fissure and fistula of the anal and rectal regions (K60)
	Intrasphincteric abscess (K61)
	Other diseases of anus and rectum (K62)
	Other diseases of intestine (K63)
	Haemorrhoids and perianal venous thrombosis (K64)
	Peritonitis (K65)
	Other disorders of peritoneum (K66)
	Disorders of peritoneum in infectious diseases classd elswhr (K67)
	Alcoholic liver disease (K70)
	Toxic liver disease (K71)
	Hepatic failure, not elsewhere specified (K72)
	Chronic hepatitis (K73)
	Other cirrhosis of liver (K74)
	Inflammatory liver disease (K75)
	Other diseases of liver (K76)
	Liver disorders in diseases classified elsewhere (K77)
	Cholelithiasis (K80)
	Cholecystitis (K81)
	Disease of gallbladder and biliary tract (K82-K83)
	Acute pancreatitis with infected necrosis (K85)
	Disease of pancreas (K86)
	Disorders of gallbladder, biliary tract and pancreas in diseases classified elsewhere (K87)
	Intestinal malabsorption (K90)
	Postprocedural disorders of digestive system, not elsewhere classified (K91)
	Other disease of digestive system (K92)
	Disorders of other digestive organs in diseases classified elsewhere (K93)
Diseases of the skin tissue (L)	Skin and subcutaneous infections (L00-L08)
	Bullous disorders (L10-L14)
	Dermatitis (L20-L30)
	Papulosquamous disorders (L40-L45)
	Urticaria (L50)
	Erythema (L51-L54)
	Radiation-related disorders of the skin and subcutaneous tissue (L55-L59)
	Nail disorders (L60-L62)
	Alopecia (L63-L66)
	Hair color and hair shaft abnormality (L67)
	Hypertrichosis (L68)
	Acne (L70)
	Rosacea (L71)
	Follicular cyst of the skin and subcutaneous tissue (L72)
	Follicular disorders (L73)
	Sweat disorder (L74-L75)
	Vitiligo (L80)
	Disorder of pigmentation (L81)
	Other seborrheic keratosis (L82)
	Acanthosis nigricans (L83)
	Corns and callosities (L84)
	Epidermal thickening (L85)
	Keratoderma in diseases classified elsewhere (L86)
	Transepidermal elimination disorder (L87)
	Pyoderma gangrenosum (L88)
	Pressure ulcer (L89)
	Atrophic skin diseases (L90)
	Hypertrophic skin diseases (L91)
	Granulomatous disorder of the skin (L92)
	Other local lupus erythematosus (L93)
	Localized connective tissue disorder (L94)
	Vasculitis limited to the skin (L95)
	Ulcer of lower limb (L97)
	Disorder of the skin and subcutaneous tissue (L98)
	Other disorders of skin and subcutaneous tissue in diseases classified elsewhere (L99)
Diseases of the musculoskeletal system (M)	Infectious arthropathies (M00-M03)
	Autoimmune arthritis (M05-M09)
	Other inflammatory arthritis (M10-M14)
	Osteoarthritis (M15-M19)
	Other joint disorders (M20-M25)
	Systemic connective tissue disorders (M30-M36)
	Deforming dorsopathies (M40-M43)
	Ankylosing spondylitis (M45)
	Other inflammatory spondylopathies (M46)
	Spondylosis (M47)
	Spondylopathy (M48)
	Spondylopathies in diseases classified elsewhere (M49)
	Cervical disc disorders (M50)
	Other intervertebral disc disorders (M51)
	Other dorsopathies, not elsewhere classified (M53)
	Dorsalgia (M54)
	Disorders of muscles (M60-M63)
	Disorders of synovium and tendons (M65-M68)
	Unspecified soft tissue disorders related to use/pressure (M70)
	Bursopathy (M71)
	Fibroblastic disorder (M72)
	Soft tissue disorders in diseases classified elsewhere (M73)
	Shoulder lesion (M75)
	Enthesopathy (M76-M77)
	Other soft tissue disorders, not elsewhere classified (M79)
	Osteoporosis (M80-M82)
	Adult osteomalacia (M83)
	Disorder of continuity of bone (M84)
	Other Disorders of bone density and structure (M85)
	Osteomyelitis (M86)
	Osteonecrosis (M87)
	Osteitis deformans of bone (M88)
	Other Disorder of bone (M89)
	Osteopathy (M90)
	Juvenile osteochondrosis of hip and pelvis (M91)
	Juvenile osteochondrosis (M92)
	Chondropathies (M93-M94)
	Acquired deformity of musculoskeletal system (M95)
	Postprocedural musculoskeletal disorders, not elsewhere classified (M96)
	Biomechanical lesion (M99)
Diseases of the genitourinary system (N)	Glomerular disorders (N00-N08)
	Acute tubulo-interstitial nephritis (N10)
	Renal tubulo-interstitial diseases (N11,N12,N14-N16)
	Obstructive and reflux uropathy (N13)
	Acute renal failure (N17)
	Chronic kidney disease (N18)
	Unspecified kidney failure (N19)
	Urolithiasis (N20-N23)
	Other disorders of kidney and ureter (N25-N29)
	Cystitis (N30)
	Neuromuscular dysfunction of bladder (N31)
	Bladder disorder (N32)
	Bladder disorders in diseases classified elsewhere (N33)
	Urethral syndrome (N34)
	Urethral stricture (N35)
	Urethral disorder (N36)
	Urethral disorders in diseases classified elsewhere (N37)
	Other disorder of urinary system (N39)
	Hyperplasia of prostate (N40)
	Inflammatory disease of prostate (N41)
	Other disorders of prostate (N42)
	Hydrocele and spermatocele (N43)
	Torsion of testis (N44)
	Orchitis and epididymitis (N45)
	Male infertility (N46)
	Redundant prepuce, phimosis and paraphimosis (N47)
	Other disorders of penis (N48)
	Inflammatory disorders of male genital organs, not elsewhere classified (N49)
	Other disorders of male genital organs (N50)
	Disorders of male genital organs in diseases classified elsewhere (N51)
	Benign mammary dysplasia (N60)
	Inflammatory disorders of breast (N61)
	Hypertrophy of breast (N62)
	Lump in breast (N63)
	Other disorders of breast (N64)
	Inflammatory diseases of the female pelvic organs (N70-N77)
	Endometriosis (N80)
	Female genital prolapse (N81)
	Female genital tract fistula (N82)
	Noninflammatory disorders of ovary, fallopian tube and broad ligament (N83)
	Polyp of female genital tract (N84)
	Other non-inflammatory diseases of the uterus, except cervix (N85)
	Erosion and ectropion of cervix uteri (N86)
	Dysplasia of cervix uteri (N87)
	Non-inflammatory disorders of cervix uteri (N88)
	Non-inflammatory vaginal diseases (N89)
	Non-inflammatory disorders of vulva and perineum (N90)
	Irregular menstruation (N91-N92)
	Other abnormal uterine and vaginal bleeding (N93)
	Pain and other conditions associated with female genital organs and menstrual cycle (N94)
	Menopausal and perimenopausal disorders (N95)
	Recurrent pregnancy loss (N96)
	Female infertility (N97)
	Complications associated with artificial fertilisation (N98)
	Postprocedural disorders of genito-urinary system, not elsewhere classified (N99)
Symptoms, signs and abnormal clinical and laboratory findings (R)	Abnormalities of heartbeat (R00)
	Cardiac murmurs and other cardiac sounds (R01)
	Gangrene, not elsewhere classified (R02)
	Abnormal blood pressure reading without diagnosis (R03)
	Haemorrhage from respiratory passages (R04)
	Cough (R05)
	Abnormalities of breathing (R06)
	Pain in throat and chest (R07)
	Other symptoms and signs involving the circulatory and respiratory systems (R09)
	Abdominal and pelvic pain (R10)
	Nausea and vomiting (R11)
	Heartburn (R12)
	Dysphagia (R13)
	Flatulence and related conditions (R14)
	Faecal incontinence (R15)
	Hepatomegaly and splenomegaly, not elsewhere classified (R16)
	Unspecified jaundice (R17)
	Ascites (R18)
	Other symptoms and signs involving the digestive system and abdomen (R19)
	Disturbances of skin sensation (R20)
	Rash and other nonspecific skin eruption (R21)
	Localised swelling, mass and lump of skin and subcutaneous tissue (R22)
	Other skin changes (R23)
	Abnormal involuntary movements (R25)
	Abnormalities of gait and mobility (R26)
	Other lack of coordination (R27)
	Other symptoms and signs involving the nervous and musculoskeletal systems (R29)
	Pain associated with micturition (R30)
	Unspecified haematuria (R31)
	Unspecified urinary incontinence (R32)
	Retention of urine (R33)
	Anuria and oliguria (R34)
	Polyuria (R35)
	Urethral discharge (R36)
	Other symptoms and signs involving the urinary system (R39)
	Somnolence stupor and coma (R40)
	Other symptoms and signs involving cognitive functions and awareness (R41)
	Dizziness and giddiness (R42)
	Disturbances of smell and taste (R43)
	Other symptoms and signs involving general sensations and perceptions (R44)
	Symptoms and signs involving emotional state (R45)
	Symptoms and signs involving appearance and behaviour (R46)
	Speech disturbances, not elsewhere classified (R47)
	Dyslexia and other symbolic dysfunctions, not elsewhere classified (R48)
	Voice disturbances (R49)
	Fever of other and unknown origin (R50)
	Headache (R51)
	Pain, not elsewhere classified (R52)
	Malaise and fatigue (R53)
	Senility (R54)
	Syncope and collapse (R55)
	Convulsions not elsewhere classified (R56)
	Shock not elsewhere classified (R57)
	Haemorrhage not elsewhere classified (R58)
	Enlarged lymphnodes (R59)
	Oedema not elsewhere classified (R60)
	Hyperhidrosis (R61)
	Lack of expected normal physiological development (R62)
	Symptoms and signs concerning food and fluid intake (R63)
	Cachexia (R64)
	Systemic Inflammatory Response Syndrome [SIRS] (R65)
	Other generals ymptoms and signs (R68)
	Unknown and unspecified causes of morbidity (R69)
	Elevated erythrocyte sedimentation rate and abnormality of plasma viscosity (R70)
	Abnormality of red blood cells (R71)
	Abnormality of white blood cells, not elsewhere classified (R72)
	Elevated blood glucose level (R73)
	Abnormal serum enzyme levels (R74)
	Laboratory evidence of human immunodeficiency virus [HIV] (R75)
	Other abnormal immunological findings in serum (R76)
	Other abnormalities of plasma proteins (R77)
	Findings of drugs and other substances, not normally found in blood (R78)
	Other abnormal findings of blood chemistry (R79)
	Isolated proteinuria (R80)
	Glycosuria (R81)
	Other abnormal findings in urine (R82)
	Abnormal findings in cerebrospinal fluid (R83)
	Abnormal findings in specimens from respiratory organs and thorax (R84)
	Abnormal findings in specimens from digestive organs and abdominal cavity (R85)
	Abnormal findings in specimens from male genital organs (R86)
	Abnormal findings in specimens from female genital organs (R87)
	Abnormal findings in specimens from other organs, systems and tissues (R89)
	Abnormal findings on diagnostic imaging of CNS (R90)
	Abnormal findings on diagnostic imaging of lung (R91)
	Abnormal findings on diagnostic imaging of breast (R92)
	Abnormal findings on diagnostic imaging of other body structures (R93)
	Abnormal results of function studies (R94)
Injury, poisoning and other external causes (S-Y)	Injuries to the head (S00-S09)
	Injuries in other sites (S10-S99)
	Injuries due to external causes (T00-T19)
	Burn corrosion and frostbite due to external causes (T20-T35)
	Poisoning due to external causes (T36-T65)
	Other effects due to external causes (T66-T78)
	Complications due to trauma (T79)
	Complications due to medical treatment (T80-T88)
	Sequelae due to external causes (T90-T98)
	Transport accidents (V01-V99)
	Falls (W00-W19)
	Other external causes of accidental injury (W20-X59)
	Intentional self-harm (X60-X84,Y10-Y34)
	Assault (X85-Y09)
	Drugs, medicaments and biological substances causing adverse effects in therapeutic use (Y40-Y59)
	Misadventures to patients during surgical and medical care (Y60-Y69)
	Medical devices associated with adverse incidents in diagnostic and therapeutic use (Y70-Y82)
	Surgical and other medical procedures as the cause of abnormal reaction of the patient, or of later complication, without mention of misadventure at the time of the procedure (Y83-Y84)
	Sequelae of external causes of morbidity (accidents, self-harm, surgery) (Y85-Y89)
	External causes of morbidity related to alcohol (Y90-Y91)
	External causes of morbidity related to other conditions (Y35,Y36,Y95-Y98)
Factors influencing health status and contact with health services (Z)	General examination and investigation of persons without complaint or reported diagnosis (Z00)
	Other special examinations and investigations of persons without complaint or reported diagnosis (Z01)
	Examination and encounter for administrative purposes (Z02)
	Medical observation and evaluation for suspected diseases and conditions (Z03)
	Examination and observation for other reasons (Z04)
	Follow-up examination after treatment for malignant neoplasm (Z08)
	Follow-up examination after treatment for conditions other than malignant neoplasms (Z09)
	Routine general health check-up of defined subpopulation (Z10)
	Special screening examination for infectious and parasitic diseases (Z11)
	Special screening examination for neoplasms (Z12)
	Special screening examination for other diseases and disorders (Z13)
	Persons with potential health hazards related to communicable diseases (Z20-Z29)
	Prophylactic surgery (Z40)
	Procedures for purposes other than remedying health state (Z41)
	Follow-up care involving plastic surgery (Z42)
	Attention to artificial openings (Z43)
	Fitting and adjustment of external prosthetic device (Z44)
	Adjustment and management of implanted device (Z45)
	Fitting and adjustment of other devices (Z46)
	Other orthopaedic follow-up care (Z47)
	Other surgical follow-up care (Z48)
	Care involving dialysis (Z49)
	Care involving use of rehabilitation procedures (Z50)
	Other medical care (Z51)
	Donors of organs and tissues (Z52)
	Persons encountering health services for specific procedures, not carried out (Z53)
	Convalescence (Z54)
	Problems related to education and literacy (Z55)
	Problems related to employment and unemployment (Z56)
	Occupational exposure to risk-factors (Z57)
	Problems related to physical environment (Z58)
	Problems related to housing and economic circumstances (Z59)
	Problems related to social environment (Z60)
	Problems related to negative life events in childhood (Z61)
	Other problems related to upbringing (Z62)
	Other problems related to primary support group, including family circumstances (Z63)
	Problems related to certain psychosocial circumstances (Z64)
	Problems related to other psychosocial circumstances (Z65)
	Counselling related to sexual attitude, behaviour and orientation (Z70)
	Persons encountering health services for other counselling and medical advice, not elsewhere classified (Z71)
	Problems related to lifestyle (Z72)
	Problems related to life-management difficulty (Z73)
	Problems related to care-provider dependency (Z74)
	Problems related to medical facilities and other health care (Z75)
	Persons encountering health services in other circumstances (Z76)
	Family history of malignant neoplasm (Z80)
	Family history of mental and behavioural disorders (Z81)
	Family history of certain disabilities and chronic diseases leading to disablement (Z82)
	Family history of other specific disorders (Z83)
	Family history of other conditions (Z84)
	Personal history of allergy to drugs, medicaments and biological substance (Z88)
	Acquired absence of limb (Z89)
	Acquired absence of organs, not elsewhere classified (Z90)
	Personal history of risk-factors, not elsewhere classified (Z91)
	Personal history of medical treatment (Z92)
	Artificial opening status (Z93)
	Transplanted organ and tissue status (Z94)
	Presence of cardiac and vascular implants and grafts (Z95)
	Presence of other functional implants (Z96)
	Presence of other devices (Z97)
	Other postsurgical states (Z98)
	Dependence on enabling machines and devices, not elsewhere classified (Z99)
	Pregnancy

## Sheet: Table S2
Supplementary Table 2. Variables derivation from UK Biobank data fields
Variable	UK Biobank Field ID
Sex	31
Year of Birth	32
Date of Birth, derived from year and month of birth, while day of birth was fixed to the first day of the month.	32 and 54
Ethnicity	21000
Place of Birth	1647 and 20115
Smoking on most or all days, considering the age reported for the question “How old were you when you first started smoking on most days?” in current and former smokers	3436 and 2867
Number of live birth and age at first live birth	2734 and 2754
Multiple Sclerosis Polygenic Risk Score	26254
First occurence of ICD-10 diagnoses	from 130000 to 132161

## Sheet: Table S3
Supplementary Table 3. Descriptive statistics for the demographics characteristics stratified by individuals diagnosed or not diagnosed with Multiple Sclerosis during the follow-up
	Multiple Sclerosis diagnosis
	No	Yes
	(N=474958)	(N=2463)
Sex
Females	257108 (54.1%)	1779 (72.2%)
Had pregnancy	209189 (81%)	1364 (77%)
Missing	248 (<0.001%)	-
Males	217850 (45.9%)	684 (27.8%)
Year of birth
Mean (SD)	1951 (8.10)	1953 (7.69)
Ethnicity
Non-White	19421 (4.1%)	46 (1.9%)
White	455537 (95.9%)	2417 (98.1%)
Place of Birth
Africa	8200 (1.7%)	23 (0.9%)
America	5670 (1.2%)	23 (0.9%)
Asia/Oceania	10009 (2.1%)	20 (0.8%)
England	374399 (78.8%)	1968 (79.9%)
Europe	9003 (1.9%)	38 (1.5%)
Ireland/North Ireland	7662 (1.6%)	28 (1.1%)
Scotland	38680 (8.1%)	252 (10.2%)
Wales	21335 (4.5%)	111 (4.5%)
Multiple Sclerosis Polygenic Risk Score
Mean (SD)	-0.0603 (1.02)	0.705 (1.12)
Ever smoke on most or all days
No	258575 (54.4%)	1164 (47.3%)
Yes	214624 (45.2%)	1279 (51.9%)
Missing	1759 (0.4%)	20 (0.8%)

## Sheet: Table S4
Supplementary Table 4. Estimated associations, using a Cox proportional hazard model, between prior clinical conditions and MS diagnosis
Diagnosis	Relation with MS	Number of diagnoses	Number of MS cases	MS Incidence	Median age at diagnosis [IQR]	Median years to MS diagnosis [IQR]	Hazard Ratio [95% CI]	p-value	Adjusted p-value using Benjamini-Hochberg correction (False Discovery Rate)
Demyelinating diseases of the CNS (G36-G37)	Onset symptom	537	144	0.268156	48.48 [42.59; 56.45]	0.51 [0.16; 3.3]	163.97 [128.14; 209.82]	0	0
Optic neuritis (H46)	Onset symptom	465	86	0.184946	40.54 [31.03; 47.33]	2.02 [0.16; 9.99]	71.23 [54.69; 92.78]	9.71986e-220	1.80303e-217
Disturbances of skin sensation (R20)	Onset symptom	5896	117	0.019844	51.15 [42.68; 57.18]	1.25 [0.33; 4.8]	23.39 [19.13; 28.59]	2.65228e-207	3.27999e-205
Other symptoms and signs involving the nervous and musculoskeletal systems (R29)	Onset symptom	17687	92	0.00520156	56.87 [50.36; 66.13]	0.79 [0.13; 3.59]	21.88 [17.09; 28.02]	3.29104e-132	3.05244e-130
Abnormalities of gait and mobility (R26)	Onset symptom	13491	73	0.00541101	58.76 [51.36; 64.67]	0.78 [0.3; 3.58]	27.17 [20.61; 35.83]	3.75005e-121	2.78254e-119
Abnormal findings on diagnostic imaging of CNS (R90)	Onset symptom	929	28	0.0301399	53.42 [51.81; 61.7]	0.49 [0.2; 1.8]	56.47 [37.54; 84.95]	1.6321e-83	1.00918e-81
Cerebral palsy and other paralytic syndromes (G80-G83)	Onset symptom	6849	60	0.0087604	51.2 [41.29; 58.54]	1.63 [0.46; 5.69]	10.67 [8.17; 13.93]	7.07339e-68	3.7489e-66
Visual disturbance (H53)	Onset symptom	13686	86	0.00628379	44.65 [36.26; 51.08]	1.92 [0.4; 6.98]	5.97 [4.75; 7.5]	5.63128e-53	2.61151e-51
Disorder of trigeminal nerve (G50)	Onset symptom	16377	91	0.00555657	47.92 [37.72; 57.5]	5.3 [0.8; 11.48]	4.48 [3.61; 5.56]	2.86594e-42	1.1814e-40
Polyneuropathies (G60-G63)	Onset symptom	7343	42	0.00571973	55.87 [49.09; 61.68]	2.77 [0.36; 6.78]	8.49 [6.21; 11.61]	7.39154e-41	2.74226e-39
Disease of spinal cord (G95)	Onset symptom	2023	27	0.0133465	50.55 [40.54; 58.81]	3.94 [1; 8.65]	10.97 [7.42; 16.22]	3.20141e-33	9.89768e-32
Systemic atrophies primarily engaging the CNS (G10-G14)	Onset symptom	1346	17	0.01263	57.58 [51.34; 65.36]	0.53 [0.01; 1.52]	21.41 [12.99; 35.3]	3.19656e-33	9.89768e-32
Other disorders of the nervous system (G96-G99)	Prodrome	5276	48	0.0090978	47.11 [37.96; 57.1]	4.46 [1.25; 11.44]	5.71 [4.27; 7.62]	3.90866e-32	1.11547e-30
Degenerative disease of basal ganglia (G23)	Prodrome	371	7	0.0188679	68.08 [61.45; 72.2]	1.17 [0.04; 2.75]	97.11 [44.38; 212.49]	2.26968e-30	6.01465e-29
Malaise and fatigue (R53)	Prodrome	9760	35	0.00358607	51.95 [43.6; 64.02]	0.59 [0.13; 2.98]	7.38 [5.23; 10.43]	8.12313e-30	2.00912e-28
Encephalitis (G04-G05)	Onset symptom	987	24	0.0243161	44.72 [40.47; 57.02]	2.56 [0.64; 5.13]	11.16 [7.23; 17.23]	1.24662e-27	2.8906e-26
Special screening examination for other diseases and disorders (Z13)	Unknown	19873	61	0.00306949	55.56 [50.03; 63.61]	1.83 [0.39; 5.8]	4.2 [3.22; 5.48]	2.33243e-26	5.09019e-25
Unspecified urinary incontinence (R32)	Prodrome	7615	31	0.00407091	57.49 [50.16; 69.36]	2 [0.05; 6.53]	6.52 [4.54; 9.36]	3.5532e-24	7.32354e-23
Cervical disc disorders (M50)	Prodrome	4971	33	0.0066385	50.13 [38.97; 57.77]	2.22 [1.5; 9.59]	5.63 [3.97; 7.99]	2.65533e-22	5.18488e-21
Disorders of muscles (M60-M63)	Prodrome	5945	36	0.00605551	49.61 [45.51; 53.42]	2.26 [0.47; 5.72]	5.21 [3.73; 7.3]	5.90467e-22	1.09532e-20
Other lack of coordination (R27)	Onset symptom	947	11	0.0116156	53.33 [41.73; 56]	0.47 [0.11; 2.64]	20.68 [11.15; 38.35]	7.34889e-22	1.2983e-20
Headache (R51)	Prodrome	15379	60	0.00390142	49.41 [42.94; 56.24]	1.51 [0.22; 8.65]	3.62 [2.78; 4.71]	1.43704e-21	2.42337e-20
Personal history of medical treatment (Z92)	Unknown	87546	96	0.00109657	65.29 [57.96; 69.66]	2.23 [0.45; 5.84]	2.82 [2.27; 3.52]	1.98048e-20	3.19459e-19
Other medical care (Z51)	Unknown	42464	80	0.00188395	59.78 [48.7; 66.79]	1.64 [0.01; 5.18]	2.98 [2.36; 3.76]	2.7629e-20	4.27098e-19
Neuromuscular diseases (G70-G73)	Prodrome	1307	15	0.0114767	50.08 [34.17; 58.31]	6.91 [2.72; 18.3]	10.62 [6.38; 17.69]	1.07315e-19	1.59256e-18
Dependence on enabling machines and devices, not elsewhere classified (Z99)	Unknown	5553	18	0.00324149	60.57 [48.63; 69.74]	0.93 [0.01; 2.88]	7.98 [4.97; 12.81]	8.23035e-18	1.17441e-16
Other cerebrovascular diseases (I65-I68)	Prodrome	14530	30	0.00206469	61.79 [50.1; 71.55]	1.25 [0.31; 6.64]	5.19 [3.57; 7.57]	9.14561e-18	1.25667e-16
Parkinson's disease (G20-G22)	Prodrome	4422	16	0.00361827	63.5 [55.24; 67.36]	3.94 [1.28; 6.34]	8.7 [5.26; 14.4]	3.73312e-17	4.94639e-16
Bladder disorder (N32)	Prodrome	21371	60	0.00280754	53.5 [44.72; 61.64]	7.06 [2.11; 11.1]	3 [2.31; 3.9]	1.56544e-16	2.00268e-15
Care involving use of rehabilitation procedures (Z50)	Unknown	33158	39	0.00117619	60.92 [49.87; 69.97]	1.56 [0.44; 3.47]	4.02 [2.88; 5.6]	2.32305e-16	2.78016e-15
Other symptoms and signs involving cognitive functions and awareness (R41)	Onset symptom	11999	23	0.00191683	63.5 [54.67; 72.23]	1.66 [0.7; 4.21]	5.89 [3.85; 8.99]	2.30123e-16	2.78016e-15
Other symptoms and signs involving the urinary system (R39)	Prodrome	8409	31	0.00368653	55.73 [47.28; 62.9]	2.11 [0.22; 7.95]	4.54 [3.16; 6.51]	2.71867e-16	3.15196e-15
Degenerative diseases in the CNS (including Alzheimer) (G30-G32)	Prodrome	7254	16	0.00220568	58.29 [53.45; 66.56]	0.84 [0.09; 3.94]	8.2 [4.88; 13.78]	1.90213e-15	2.13845e-14
Disorder of facial nerve (G51)	Onset symptom	3589	28	0.00780162	35.59 [32.44; 48.6]	7.9 [0.98; 13.47]	4.52 [3.11; 6.57]	3.03074e-15	3.30707e-14
Dorsalgia (M54)	Prodrome	78302	223	0.00284795	46.26 [40.07; 55.93]	7.15 [2.24; 13.3]	1.74 [1.51; 2.01]	2.57039e-14	2.72461e-13
Dizziness and giddiness (R42)	Onset symptom	12586	32	0.00254251	54.56 [46.38; 66.34]	2.06 [0.09; 6.93]	4 [2.79; 5.74]	4.02332e-14	4.14625e-13
Personal history of allergy to drugs, medicaments and biologocal substance (Z88)	Prodrome	63953	108	0.00168874	59.55 [50.41; 67.15]	2.51 [0.39; 6.93]	2.16 [1.76; 2.64]	6.45916e-14	6.47661e-13
Disorder of brain (G91-G94)	Prodrome	7880	40	0.00507614	48.62 [40.74; 56.9]	5.39 [1.4; 15.12]	3.32 [2.42; 4.55]	7.97414e-14	7.78528e-13
Pressure ulcer (L89)	Prodrome	5867	12	0.00204534	66.48 [53.06; 70.91]	0.39 [0.03; 1.11]	9.02 [5.04; 16.13]	1.27669e-13	1.21449e-12
Other disorder of urinary system (N39)	Prodrome	56711	161	0.00283896	52.3 [41.02; 61.41]	6.07 [1.2; 12.04]	1.83 [1.55; 2.15]	5.58871e-13	5.18353e-12
Disorder of the autonomic nervous system (G90)	Onset symptom	778	8	0.0102828	65.33 [52.58; 70.46]	0.25 [0.04; 0.62]	12.77 [6.27; 26.01]	2.17639e-12	1.93326e-11
Other postsurgical states (Z98)	Unknown	8951	24	0.00268126	61.51 [49.89; 66.89]	3.54 [1.61; 7.27]	4.32 [2.87; 6.51]	2.1886e-12	1.93326e-11
Abnormal involuntary movements (R25)	Onset symptom	2753	12	0.00435888	52.99 [46.56; 65.03]	0.42 [0.01; 2.09]	7.96 [4.46; 14.2]	2.29874e-12	1.98333e-11
Retention of urine (R33)	Prodrome	20514	30	0.00146242	63.92 [53.69; 70.93]	3.66 [0.31; 6.5]	3.64 [2.51; 5.28]	8.59225e-12	7.24483e-11
Nerve root and plexus compressions in diseases classd elsewhere (G55)	Prodrome	9272	29	0.0031277	58.64 [48.71; 66.09]	4.72 [0.54; 8.44]	3.63 [2.51; 5.27]	1.00128e-11	8.19803e-11
Disorder of visual pathways (H47-H48)	Onset symptom	1693	12	0.00708801	51.36 [39.61; 65.06]	0.67 [0.1; 3.91]	7.41 [4.16; 13.18]	1.01647e-11	8.19803e-11
Other intervertebral disc disorders (M51)	Prodrome	27737	99	0.00356924	49.3 [38.75; 61.81]	5.82 [1.14; 13.8]	2 [1.64; 2.45]	1.40018e-11	1.10525e-10
Artificial opening status (Z93)	Unknown	7044	18	0.00255537	60.19 [48.74; 68.54]	1.64 [0.52; 5.35]	4.93 [3.08; 7.89]	3.06694e-11	2.37049e-10
Spondylopathy (M48)	Prodrome	17082	47	0.00275143	57.77 [50.11; 66.73]	5.32 [1.8; 9.87]	2.61 [1.95; 3.49]	8.6061e-11	6.51605e-10
Other soft tissue disorders, not elsewhere classified (M79)	Prodrome	86285	192	0.00222518	50.62 [43.23; 58.42]	4.92 [1.51; 10.34]	1.67 [1.43; 1.95]	1.6911e-10	1.25479e-09
Medical observation and evaluation for suspected diseases and conditions (Z03)	Prodrome	22158	52	0.00234678	53.17 [46.38; 60.36]	1.46 [0.39; 5.7]	2.51 [1.89; 3.33]	1.9758e-10	1.4373e-09
Depression (F32-F33)	Prodrome	60658	227	0.00374229	40.83 [29.62; 50.33]	8.02 [2.05; 17]	1.57 [1.36; 1.8]	2.99021e-10	2.1334e-09
Other functional intestinal disorders (K59)	Prodrome	37582	66	0.00175616	54.17 [45.92; 65.17]	4.03 [0.94; 6.95]	2.23 [1.74; 2.87]	3.24112e-10	2.26879e-09
Embolism and thrombosis (I26,I80-I82)	Prodrome	30635	93	0.00303574	36.42 [25.49; 49.5]	11 [5.17; 18.88]	1.96 [1.59; 2.42]	3.90478e-10	2.68273e-09
Senility (R54)	Unknown	4801	7	0.00145803	63.59 [57.62; 74.39]	0.56 [0.01; 1.24]	11.42 [5.27; 24.74]	6.58871e-10	4.44438e-09
Falls (W00-W19)	Onset symptom	45402	71	0.00156381	60.64 [51.23; 66.7]	2.79 [0.39; 5.28]	2.13 [1.67; 2.72]	1.51276e-09	1.0022e-08
Respiratory failure (J96)	Prodrome	8893	12	0.00134938	68.82 [64.85; 71.61]	0.03 [0.01; 0.78]	5.84 [3.28; 10.38]	1.85396e-09	1.2067e-08
Stroke (I60-I64)	Prodrome	20567	44	0.00213935	53.42 [42.55; 61.91]	6.45 [3.1; 11.55]	2.53 [1.87; 3.44]	2.11813e-09	1.35487e-08
Pain, not elsewhere classified (R52)	Prodrome	2941	12	0.00408024	53.12 [46.61; 60.48]	4.3 [0.34; 5.02]	5.73 [3.24; 10.16]	2.21989e-09	1.3959e-08
Problems related to lifestyle (Z72)	Prodrome	29792	70	0.00234962	52.91 [41.64; 61.1]	5.69 [2.85; 10.47]	2.11 [1.65; 2.69]	2.29396e-09	1.41843e-08
Other nutritional deficiency (E50-E54,E56-E64)	Prodrome	7055	18	0.00255138	59.05 [55.67; 64.65]	0.99 [0.12; 5.02]	4.16 [2.59; 6.67]	3.51122e-09	2.13552e-08
Deforming dorsopathies (M40-M43)	Prodrome	11870	40	0.00336984	52.35 [38.87; 61.57]	5.47 [1.86; 14.95]	2.56 [1.87; 3.5]	4.57888e-09	2.73994e-08
Other anaemias (D51-D64)	Prodrome	40362	81	0.00200684	48.16 [36.47; 65.07]	6.08 [1.49; 13.42]	1.94 [1.55; 2.43]	6.59112e-09	3.88144e-08
Other abnormal findings of blood chemistry (R79)	Prodrome	17563	24	0.00136651	62.91 [56.46; 68.16]	3.45 [0.43; 9.81]	3.4 [2.25; 5.15]	7.07239e-09	4.09977e-08
Special screening examination for infectious and parasitic diseases (Z11)	Unknown	23151	19	0.000820699	65.64 [57.61; 72]	0.01 [0.01; 1.87]	3.98 [2.49; 6.37]	7.78954e-09	4.37867e-08
Other symptoms and signs involving general sensations and perceptions (R44)	Prodrome	1841	7	0.00380228	52.84 [45.77; 65.42]	0.84 [0.44; 3.17]	9.27 [4.35; 19.74]	7.71894e-09	4.37867e-08
Fitting and adjustment of other devices (Z46)	Unknown	9916	21	0.00211779	66.42 [47.39; 70.4]	0.87 [0.11; 2.46]	3.58 [2.31; 5.55]	1.10423e-08	6.11446e-08
Organic, including symptomatic, mental disorders (F00-F09)	Onset symptom	13026	19	0.00145862	67.07 [50.99; 71.42]	0.73 [0.2; 7.85]	3.81 [2.4; 6.05]	1.48118e-08	8.08116e-08
Unknown and unspecified causes of morbidity (R69)	Unknown	29715	72	0.00242302	52.94 [42.54; 58.23]	4.12 [0.8; 10.24]	1.99 [1.57; 2.53]	1.97837e-08	1.06373e-07
Diseases of the sclerae, corneae, iridae and ciliary body (H15-H22)	Prodrome	12637	38	0.00300704	46.22 [36.36; 58.85]	5.75 [1.95; 11.56]	2.48 [1.8; 3.43]	3.2779e-08	1.73729e-07
Acute renal failure (N17)	Prodrome	24995	20	0.00080016	68.69 [63.55; 72.78]	1.07 [0.16; 4.36]	3.6 [2.28; 5.67]	3.41824e-08	1.78615e-07
Speech disturbances, not elsewhere classified (R47)	Onset symptom	4951	12	0.00242375	56.3 [48.79; 70.4]	0.32 [0.01; 2.3]	5.09 [2.85; 9.07]	3.53238e-08	1.82016e-07
Spondylosis (M47)	Prodrome	35856	85	0.00237059	54.82 [45.22; 62.45]	5.5 [1.08; 10.52]	1.86 [1.49; 2.33]	3.66681e-08	1.86354e-07
Convulsions not elsewhere classified (R56)	Onset symptom	4681	14	0.00299081	56.2 [50.91; 61.31]	3.59 [2.26; 4.99]	4.44 [2.61; 7.55]	3.719e-08	1.86453e-07
Persons encountering health services for specified procedures, not carried out (Z53)	Unknown	49400	82	0.00165992	57.42 [49.32; 64.57]	3.00 [0.56; 8.51]	1.88 [1.5; 2.36]	4.20603e-08	2.08058e-07
Presence of other functional implants (Z96)	Unknown	56691	53	0.000934893	65.59 [60.14; 71.55]	2.67 [0.24; 5.49]	2.27 [1.69; 3.05]	4.68409e-08	2.28657e-07
Other disorders of fluid, electrolyte and acid-base balance (E87)	Prodrome	27559	27	0.000979716	65.97 [55.37; 70.97]	1.91 [0.06; 4.4]	2.96 [2.01; 4.38]	5.04151e-08	2.42909e-07
Cranial nerve disorder (G52)	Onset symptom	486	7	0.0144033	50.66 [45.71; 58.96]	1.56 [0.62; 6.68]	7.95 [3.74; 16.89]	7.23626e-08	3.44186e-07
Heart failure (I50)	Prodrome	20072	22	0.00109605	67.99 [61.22; 70.94]	3.82 [0.62; 5.07]	3.24 [2.11; 4.97]	8.00598e-08	3.75977e-07
Sequelae of cerebrovascular disease (I69)	Prodrome	3657	10	0.00273448	62.68 [54.73; 68.64]	0.34 [0.06; 3.53]	5.6 [2.98; 10.52]	8.39362e-08	3.89254e-07
Acquired absence of organs, not elsewhere classified (Z90)	Unknown	45779	58	0.00126696	60.15 [52.2; 68]	2.22 [0.16; 6.99]	2.08 [1.59; 2.72]	9.68508e-08	4.436e-07
Legal blindness (H54)	Onset symptom	4183	13	0.00310782	49.53 [44.57; 54.98]	2.01 [0.36; 4.35]	4.48 [2.58; 7.8]	1.05307e-07	4.76449e-07
Neuromuscular dysfunction of bladder (N31)	Prodrome	4742	22	0.00463939	55.23 [49.79; 62.03]	2.35 [1.34; 8.89]	3.04 [1.99; 4.65]	2.68366e-07	1.19957e-06
Angina pectoris (I20)	Prodrome	36519	65	0.0017799	52.5 [46.66; 60.25]	4.18 [1.48; 9.98]	1.98 [1.52; 2.57]	3.41876e-07	1.50995e-06
Tobacco abuse (F17)	Risk Factor	43099	117	0.00271468	47.17 [41.1; 58.17]	5.78 [2; 11.25]	1.65 [1.36; 2]	3.66365e-07	1.59907e-06
Hyperplasia of prostate (N40)	Prodrome	34851	37	0.00106166	60.88 [56.33; 65.19]	6.59 [2.39; 10.1]	2.43 [1.72; 3.42]	4.2451e-07	1.83132e-06
Diabetes (E10-E14)	Prodrome	47993	82	0.00170858	51.9 [40.03; 59.99]	8.48 [1.37; 18.2]	1.79 [1.43; 2.25]	4.30535e-07	1.83596e-06
External causes of morbidity related to other conditions (Y35,Y36,Y95-Y98)	Unknown	7030	8	0.00113798	69.39 [65.2; 73.47]	0.38 [0.1; 0.62]	6.15 [3.03; 12.49]	4.99026e-07	2.10385e-06
Peripheral vascular disease (I73)	Prodrome	13891	39	0.00280757	49.98 [36.28; 57.8]	6.05 [1.64; 11.17]	2.26 [1.64; 3.11]	5.56573e-07	2.3201e-06
Injuries to the head (S00-S09)	Risk Factor	20876	36	0.00172447	57.21 [49.96; 65.3]	2.14 [0.04; 4.73]	2.3 [1.65; 3.21]	9.7328e-07	4.01208e-06
Non-rheumatic valve disorders (I34-I37)	Unknown	17374	26	0.00149649	69.63 [56.11; 72.69]	1.45 [0.47; 6.23]	2.6 [1.77; 3.82]	1.17304e-06	4.78238e-06
Presence of cardiac and vascular implants and grafts (Z95)	Unknown	29418	32	0.00108777	63.36 [55.08; 71.75]	2.86 [0.45; 6.87]	2.45 [1.7; 3.53]	1.39791e-06	5.63722e-06
Other diseases of intestine (K63)	Prodrome	38049	48	0.00126153	60.86 [52.91; 67.03]	4.22 [1.51; 6.97]	2.06 [1.53; 2.77]	1.59269e-06	6.35362e-06
Faecal incontinence (R15)	Prodrome	5245	13	0.00247855	54.4 [53.77; 66.98]	1.36 [0.31; 3.52]	3.87 [2.23; 6.74]	1.67813e-06	6.62326e-06
Disorder of pancreatic internal secretion (E16)	Prodrome	4898	11	0.00224581	58.76 [52.14; 66.13]	5.97 [0.8; 9.35]	4.22 [2.33; 7.65]	2.12512e-06	8.29914e-06
Extrapyramidal and movement disorders (G25-G26)	Onset symptom	5710	18	0.00315236	56.33 [52.76; 62.86]	3.61 [2.36; 7.72]	3.1 [1.94; 4.96]	2.28381e-06	8.82598e-06
Atrial fibrillation and flutter (I48)	Prodrome	40687	42	0.00103227	67.04 [59.07; 68.97]	3.05 [0.7; 5.14]	2.15 [1.57; 2.96]	2.38768e-06	9.13226e-06
Fever of other and unknown origin (R50)	Prodrome	10106	19	0.00188007	60.36 [49.43; 66.7]	1.73 [0.01; 8.56]	2.97 [1.88; 4.67]	2.66918e-06	1.01048e-05
Infectious mononucleosis (B27)	Risk Factor	3813	41	0.0107527	18.25 [15.5; 20.83]	26.75 [9.75; 35.75]	2.09 [1.54; 2.85]	2.85495e-06	1.06989e-05
Polyuria (R35)	Prodrome	6409	19	0.00296458	52.99 [44.33; 65.35]	4.43 [1.64; 8.21]	2.96 [1.88; 4.68]	3.18231e-06	1.18064e-05
Primary hypertension (I10)	Prodrome	192539	335	0.00173991	47.52 [40.49; 56.54]	8.33 [3.01; 14.86]	1.35 [1.19; 1.54]	4.6366e-06	1.70315e-05
Pulmonary heart diseases (I27-I28)	Prodrome	3347	7	0.00209143	69.59 [59.4; 76.38]	0.67 [0.2; 4.14]	5.7 [2.7; 12]	4.7234e-06	1.71802e-05
Symptoms and signs concerning food and fluid intake (R63)	Prodrome	19547	27	0.00138129	63.28 [46.47; 68.19]	2.09 [0.33; 5.95]	2.46 [1.67; 3.63]	4.81522e-06	1.73441e-05
Hypotension (I95)	Prodrome	21834	24	0.0010992	66.57 [52.84; 72.5]	1.64 [0.25; 6.28]	2.58 [1.72; 3.89]	5.40233e-06	1.92718e-05
Abnormal results of function studies (R94)	Prodrome	12315	19	0.00154283	60.31 [44.37; 69.44]	5.31 [1.11; 11.56]	2.86 [1.81; 4.5]	6.10675e-06	2.15772e-05
Syncope and collapse (R55)	Prodrome	20501	31	0.00151212	58.05 [45.06; 62.82]	2.51 [0.49; 7.26]	2.3 [1.6; 3.3]	7.08041e-06	2.46953e-05
Transient cerebral ischemic attack (G45)	Prodrome	10013	22	0.00219714	54.58 [47.62; 58.59]	4 [1.68; 8.47]	2.69 [1.75; 4.14]	7.12235e-06	2.46953e-05
Abnormal findings on diagnostic imaging of other body structures (R93)	Unknown	8882	16	0.0018014	57.45 [51.78; 66.3]	1.97 [0.66; 5.18]	3.07 [1.87; 5.06]	1.00084e-05	3.43809e-05
Problems related to life-management difficulty (Z73)	Prodrome	2630	6	0.00228137	49.49 [47.46; 65.13]	2.06 [0.31; 8.03]	6.12 [2.73; 13.7]	1.06789e-05	3.63476e-05
Chronic ischaemic heart disease (I25)	Prodrome	52704	55	0.00104356	59.83 [50.16; 68.12]	4.27 [1.51; 7.43]	1.9 [1.43; 2.53]	1.12121e-05	3.78155e-05
Somnolence stupor and coma (R40)	Unknown	2133	6	0.00281294	55.72 [38.79; 69.43]	0.71 [0.36; 3.08]	5.99 [2.67; 13.41]	1.35709e-05	4.53588e-05
Pneumonia (J12-J18)	Prodrome	40859	74	0.00181111	51.83 [22; 65.28]	8.25 [1.19; 23.53]	1.67 [1.32; 2.1]	1.38214e-05	4.57833e-05
Mononeuropathies (G56-G59)	Onset symptom	31822	79	0.00248256	53.62 [43.35; 59.3]	5.22 [2.1; 10.14]	1.66 [1.32; 2.09]	1.48857e-05	4.88724e-05
Epilepsia (G40-G41)	Onset symptom	8550	42	0.00491228	40.74 [20.94; 49.87]	6.8 [1.85; 23.77]	1.95 [1.44; 2.65]	1.85557e-05	6.03873e-05
Problems related to medical facilities and other health care (Z75)	Unknown	3704	6	0.00161987	57.37 [52.69; 62.28]	1.39 [0.16; 2.86]	5.69 [2.52; 12.89]	3.01753e-05	9.73481e-05
Surgical and other medical procedures as the cause of abnormal reaction of the patient, or of later complication, without mention of misadventure at the time of the procedure (Y83-Y84)	Prodrome	40146	56	0.00139491	55.66 [45.9; 64.15]	5.61 [2.39; 9.8]	1.76 [1.34; 2.3]	4.65648e-05	0.000148927
Abnormalities of heartbeat (R00)	Prodrome	22242	29	0.00130384	59.83 [46.09; 62.97]	3.01 [0.99; 6.44]	2.16 [1.48; 3.14]	5.68755e-05	0.00017882
Dysphagia (R13)	Onset symptom	16833	25	0.00148518	67.71 [57.5; 70.83]	0.62 [0.24; 4.61]	2.26 [1.52; 3.36]	5.67633e-05	0.00017882
Noninfective gastroenteritis and colitis (K52)	Prodrome	29137	65	0.00223084	50.1 [41.83; 60]	6.9 [2.68; 12.04]	1.67 [1.3; 2.14]	5.95276e-05	0.000185586
Complications and ill-defined descriptions of heart disease (I51)	Prodrome	23873	41	0.00171742	42.83 [21.41; 60.83]	10 [2.55; 28]	1.88 [1.38; 2.56]	7.33814e-05	0.000226871
Pleural effusion (J90-J91)	Prodrome	17782	17	0.000956023	61.34 [57.95; 72.68]	1.3 [0.12; 6.87]	2.62 [1.62; 4.24]	8.68937e-05	0.000266426
Family history of certain disabilities and chronic diseases leading to disablement (Z82)	Risk Factor	28073	39	0.00138924	55.53 [49.29; 59.71]	3.83 [1.3; 9.28]	1.9 [1.37; 2.64]	0.0001054	0.000320519
Pregnancy	Protective Factor	210628	1244	0.00590615	25 [22; 29]	20.53 [12.31; 29.41]	0.81 [0.73; 0.9]	0.000107939	0.000325571
Pain in throat and chest (R07)	Prodrome	54745	84	0.00153439	53.16 [46; 59.92]	4.6 [1.12; 10.54]	1.55 [1.24; 1.95]	0.000133906	0.000400637
Complications due to medical treatment (T80-T88)	Prodrome	44764	64	0.00142972	56.63 [45.83; 64.5]	4.31 [1.71; 9.59]	1.64 [1.27; 2.11]	0.000142516	0.000422989
Disorder of mineral metabolism (E83)	Prodrome	10394	13	0.00125072	66.48 [56.58; 72.33]	0.73 [0.1; 2.6]	2.89 [1.67; 5]	0.000144708	0.000426084
Emphysema (J43)	Prodrome	5737	9	0.00156876	62.82 [55.65; 68.47]	0.08 [0.06; 2]	3.6 [1.85; 7]	0.000167095	0.000488127
Diseases of the inner ear (H80-H83)	Onset symptom	23569	61	0.00258815	46.78 [38.98; 54.4]	3.78 [0.88; 11.43]	1.65 [1.27; 2.14]	0.000177561	0.000510752
Ankylosing spondylitis (M45)	Prodrome	2094	12	0.00573066	33 [25.93; 49.12]	13.48 [1.89; 19.87]	2.96 [1.68; 5.23]	0.000177593	0.000510752
Sepsis (A40-A41)	Unknown	17481	16	0.000915279	64.14 [44.82; 69.24]	2.41 [0.04; 5.91]	2.57 [1.56; 4.22]	0.00019647	0.000560695
Problems related to social environment (Z60)	Unknown	6531	13	0.00199051	56.64 [47.36; 59.83]	5.68 [5; 7.45]	2.85 [1.64; 4.96]	0.000207462	0.000587546
Abdominal and pelvic pain (R10)	Prodrome	55470	109	0.00196503	51.62 [44.15; 59.37]	3.98 [1.79; 9.03]	1.45 [1.19; 1.77]	0.000263571	0.000740794
Malignant neoplasm (C00-D09)	Unknown	100929	101	0.0010007	59.78 [49.31; 68.27]	4.3 [1.02; 9.03]	1.47 [1.19; 1.8]	0.00027338	0.000762586
Disorder of lipoprotein metabolism (E78)	Prodrome	121593	159	0.00130764	54.58 [46.5; 60.16]	6.82 [2; 12.4]	1.39 [1.16; 1.66]	0.000315559	0.000873675
Hyperhidrosis (R61)	Prodrome	1393	5	0.00358938	55.46 [55.27; 59.46]	3.18 [1.6; 5.71]	5.04 [2.07; 12.27]	0.00036314	0.000997962
Anxiety (F40-F41)	Prodrome	42555	102	0.0023969	45.63 [36.86; 54.72]	7 [1.37; 13.92]	1.43 [1.17; 1.75]	0.000450816	0.0012298
Ventral hernia (K43)	Prodrome	7597	18	0.00236936	55.09 [50.58; 63.55]	6 [2.42; 8.19]	2.29 [1.44; 3.66]	0.000486788	0.00131824
Other ischemic heart disease (I22,I24)	Prodrome	5711	9	0.00157591	59.58 [59.34; 64.33]	2.45 [1.59; 5.63]	3.25 [1.67; 6.31]	0.000518354	0.00139355
Disorder of teeth and supporting structures (K08)	Unknown	5226	15	0.00287026	57.46 [39.26; 63.4]	6.38 [1.18; 10.18]	2.47 [1.48; 4.11]	0.000522533	0.00139467
Other problems related to primary support group, including family circumstances (Z63)	Unknown	1562	5	0.00320102	60.63 [59.14; 62.87]	0.47 [0.33; 6.03]	4.64 [1.9; 11.3]	0.000728492	0.0019305
Disorders of the lens (H25-H28)	Unknown	71194	60	0.000842768	66.52 [58.48; 71.44]	2.34 [0.85; 6.07]	1.61 [1.22; 2.13]	0.000750026	0.00197347
Osteoporosis (M80-M82)	Prodrome	26611	43	0.00161587	62.07 [54.44; 67.06]	3.5 [1.01; 7.21]	1.69 [1.24; 2.3]	0.000891304	0.00232869
Other bacterial diseases excluding septicemia and erysipelas (A30-A39,A42-A44,A48,A49,B95,B96,B98)	Prodrome	33242	67	0.00201552	53.7 [34.1; 63.17]	6.93 [2.08; 16.22]	1.5 [1.18; 1.92]	0.00108828	0.00282343
Disorder of eyelid (H02)	Onset symptom	17650	42	0.0023796	49.32 [38.93; 56.43]	7.69 [1.33; 12.48]	1.67 [1.23; 2.28]	0.00109617	0.00282415
Influenza (J09-J11)	Unknown	12064	38	0.00314987	44.99 [38.39; 51.94]	8.29 [2.75; 15.34]	1.71 [1.24; 2.36]	0.00114347	0.00292572
Other disorders of kidney and ureter (N25-N29)	Prodrome	11532	23	0.00199445	45.58 [17.29; 58.72]	10.65 [1.89; 27.82]	1.98 [1.31; 3]	0.00119361	0.00303308
Systemic connective tissue disorders (M30-M36)	Prodrome	10714	23	0.00214672	62.17 [51.13; 68.91]	2.04 [0.01; 7.45]	1.97 [1.3; 2.98]	0.00127113	0.00320808
Viral infections of the central nervous system (A80-A89)	Risk Factor	1307	11	0.00841622	7.5 [5.44; 14.46]	33.2 [12.96; 41.51]	2.65 [1.46; 4.8]	0.00135999	0.00340916
Other skin changes (R23)	Unknown	1926	5	0.00259605	53.79 [47.71; 64.16]	0.07 [0.01; 0.42]	4.21 [1.74; 10.21]	0.00144741	0.00360394
Hypothyroid condition (E00-E03)	Prodrome	38238	103	0.00269366	47.25 [37.33; 53.12]	8 [2.53; 15.89]	1.39 [1.13; 1.7]	0.00159127	0.00393573
Other diseases of anus and rectum (K62)	Prodrome	47172	79	0.00167472	52 [44.43; 58.97]	4.98 [2.14; 10.7]	1.45 [1.15; 1.82]	0.00171789	0.00422077
Chronic kidney disease (N18)	Prodrome	29527	27	0.000914417	66.65 [58.89; 70.17]	3.38 [1.88; 6.05]	1.86 [1.26; 2.74]	0.00187374	0.0045734
Volume depletion (E86)	Unknown	12137	10	0.000823927	70.85 [66.6; 72.98]	0.14 [0.05; 1.03]	2.69 [1.44; 5.03]	0.00200055	0.00485101
Acute myocardial infarction (I21,I23)	Prodrome	23663	33	0.00139458	51.5 [43.5; 60.23]	3.85 [1.41; 13.67]	1.72 [1.21; 2.44]	0.00249534	0.00597273
Renal tubulo-interstitial diseases (N11,N12,N14-N16)	Prodrome	3366	12	0.00356506	47.03 [42.15; 58.26]	6.67 [0.6; 11.38]	2.42 [1.36; 4.28]	0.00248947	0.00597273
Coagulation defects, purpura and other haemorrhagic conditions (D65-D69)	Prodrome	7805	19	0.00243434	39.75 [27.58; 58.02]	5.89 [0.4; 20.63]	2.01 [1.28; 3.16]	0.00259045	0.00616061
Diseases of pericardium (I30-I32)	Prodrome	4243	8	0.00188546	42.04 [38.21; 51.88]	6.85 [3.27; 14.42]	2.87 [1.44; 5.74]	0.00275074	0.00648342
Dystonia (G24)	Onset symptom	1235	6	0.0048583	41.63 [39.37; 44.67]	1.69 [0.47; 5.83]	3.42 [1.53; 7.66]	0.00276113	0.00648342
Acute/chronic rheumatic fever (I00-I09)	Unknown	10629	22	0.00206981	58.65 [28.95; 74.4]	3.53 [0.8; 28.6]	1.88 [1.24; 2.86]	0.00301378	0.00703216
Urolithiasis (N20-N23)	Prodrome	16407	40	0.00243798	47.54 [30.41; 57.48]	6.68 [1.3; 13.01]	1.59 [1.16; 2.18]	0.00374355	0.00863318
Disorders of the vitreous body and globe (H43-H45)	Unknown	13426	24	0.00178758	61.1 [47.12; 65.65]	3.82 [2.23; 12.25]	1.83 [1.22; 2.75]	0.00376713	0.00863318
Oedema not elsewhere classified (R60)	Prodrome	7295	7	0.000959561	65.71 [61.5; 72.07]	1.02 [0.17; 3.65]	3.02 [1.43; 6.39]	0.00376974	0.00863318
Cystitis (N30)	Prodrome	18590	58	0.00311996	49.57 [41; 61.73]	8.83 [3.53; 14.69]	1.47 [1.13; 1.92]	0.00395858	0.00901001
Other disorders of penis (N48)	Unknown	7539	13	0.00172437	55.5 [48.5; 64.99]	5.03 [2.59; 12.94]	2.21 [1.27; 3.83]	0.00490484	0.0110957
Obstructive and reflux uropathy (N13)	Prodrome	7579	11	0.00145138	61.48 [50.51; 68.59]	1.3 [0.33; 4.7]	2.34 [1.29; 4.25]	0.00513707	0.0115506
Drugs, medicaments and biological substances causing adverse effects in therapeutic use (Y40-Y59)	Unknown	18266	20	0.00109493	60.21 [55.18; 66.8]	3.08 [0.57; 9.98]	1.87 [1.2; 2.91]	0.005802	0.0129671
Family history of other specific disorders (Z83)	Unknown	6965	11	0.00157933	61.1 [50.87; 71.04]	2.75 [1.14; 4.55]	2.31 [1.27; 4.19]	0.00591701	0.013145
Other inflammatory spondylopathies (M46)	Prodrome	5071	11	0.0021692	59.96 [50.67; 69.12]	2.31 [1.2; 8.71]	2.27 [1.25; 4.11]	0.00676848	0.0149471
Urethral stricture (N35)	Prodrome	6056	12	0.00198151	56.59 [50.76; 65.87]	6.25 [2.63; 9.01]	2.2 [1.24; 3.89]	0.00682183	0.0149757
Nausea and vomiting (R11)	Prodrome	26286	35	0.00133151	56.48 [48.47; 64.6]	2.28 [1.19; 11]	1.58 [1.13; 2.22]	0.00772589	0.0168606
Viral wart (B07)	Unknown	17189	19	0.00110536	44.02 [35.05; 52.47]	6.25 [2.52; 10.4]	0.54 [0.34; 0.85]	0.00803446	0.0174315
Other diseases of liver (K76)	Prodrome	15777	17	0.00107752	56.01 [50.12; 67.28]	4.21 [1.13; 8.08]	1.91 [1.18; 3.1]	0.00812798	0.0175319
Rash and other nonspecific skin eruption (R21)	Prodrome	4456	8	0.00179533	59.49 [50.22; 68.54]	3.45 [0.29; 5.91]	2.54 [1.27; 5.11]	0.00868535	0.0186258
Vitamin D deficiency (E55)	Risk Factor	6752	7	0.00103673	70.08 [68.14; 74.02]	0.33 [0.01; 4.09]	2.7 [1.28; 5.67]	0.00889324	0.018962
Disorders of choroid and retina (H30-H36)	Onset symptom	29690	38	0.00127989	51.89 [37.04; 62.08]	9.59 [1.72; 14.57]	1.54 [1.11; 2.14]	0.0103561	0.021585
Meningitis in the CNS (G00-G03)	Unknown	2573	18	0.00699572	24.33 [9.15; 47.82]	22.55 [8.64; 35.35]	1.83 [1.15; 2.91]	0.0103345	0.021585
Other effects due to external causes (T66-T78)	Unknown	2504	7	0.00279553	55.43 [43.21; 66.08]	4.04 [2.04; 6.91]	2.65 [1.26; 5.6]	0.0103552	0.021585
Pulmonary eosinophilia, not elsewhere classified (J82-J84)	Prodrome	4768	6	0.00125839	60.56 [59.14; 63.34]	1.16 [0.09; 2.58]	2.89 [1.28; 6.49]	0.0102724	0.021585
Other disorders of the ear (H90-H95)	Onset symptom	53038	101	0.0019043	46.71 [38.19; 57.65]	6.63 [2.82; 13.6]	1.29 [1.05; 1.58]	0.0134256	0.0278263
Migraine (G43)	Prodrome	25781	123	0.00477096	30.34 [17.04; 41.64]	18 [7.05; 34.12]	1.26 [1.05; 1.51]	0.0138839	0.0286163
Ulcer of lower limb (L97)	Prodrome	4023	5	0.00124285	54.14 [51.95; 70.08]	1.14 [0.65; 2.56]	3.01 [1.24; 7.31]	0.0148042	0.0303445
Measles (B05)	Unknown	10459	37	0.00353762	6.08 [4.5; 8.08]	36 [22; 42.92]	0.67 [0.48; 0.93]	0.0151874	0.0309589
Injuries in other sites (S10-S99)	Unknown	60876	77	0.00126487	57.15 [47.03; 64.67]	3.03 [0.36; 5.39]	1.34 [1.06; 1.69]	0.0155532	0.0315314
Periodontal disease (K05)	Unknown	2087	8	0.00383325	48.24 [31.67; 58.29]	2.85 [0.78; 8.36]	2.34 [1.17; 4.69]	0.0167358	0.0337445
Iron deficiency anaemia (D50)	Prodrome	31534	58	0.00183928	47.23 [36.37; 56.5]	7.37 [2.09; 13.63]	1.38 [1.06; 1.8]	0.0168493	0.0337896
Cardiomyopathy (I42-I43)	Prodrome	3785	6	0.0015852	69.14 [62.48; 71.11]	5.67 [4.43; 7.3]	2.65 [1.19; 5.89]	0.0170588	0.0340259
Abnormalities of breathing (R06)	Prodrome	21344	25	0.00117129	59.46 [46.29; 64.81]	4.13 [1.47; 10.06]	1.62 [1.09; 2.41]	0.0179762	0.0356641
Varicose veins of other specified sites (I86)	Prodrome	2221	7	0.00315173	51.3 [30.19; 62.65]	6.53 [2.53; 16.02]	2.41 [1.15; 5.09]	0.020533	0.0405199
Bipolar disorder (F30-F31)	Prodrome	2658	13	0.0048909	40.41 [36.25; 50.57]	13.98 [5.48; 18]	1.9 [1.1; 3.27]	0.0217371	0.042669
Disorder of eye and adnexa (H57)	Onset symptom	8042	21	0.00261129	44.04 [39.74; 50.18]	8.39 [1.87; 13.45]	1.65 [1.07; 2.55]	0.0231288	0.0451621
Other disease of digestive system (K92)	Prodrome	25693	32	0.00124548	56.23 [47.05; 64.9]	3.58 [0.39; 6.87]	1.5 [1.05; 2.14]	0.0244977	0.0475846
Disorders of the ocular muscles, binocular movement, accommodation and refraction (H49-H52)	Onset symptom	18193	27	0.00148409	49.19 [33.15; 63.57]	2.5 [0.67; 19.82]	1.55 [1.06; 2.27]	0.0249465	0.0482038
Other viral infections with skin and mucous membrane lesions (B08-B09)		1038	7	0.00674374	37.44 [34.26; 52.93]	12.67 [6.64; 15.43]	2.29 [1.09; 4.82]	0.0287013	0.0551719
Other symptoms and signs involving the circulatory and respiratory systems (R09)		2730	5	0.0018315	58.58 [57.47; 65.97]	1.15 [0.83; 8.23]	2.62 [1.09; 6.31]	0.0319501	0.0611004
Diseases of the vocal folds and larynx, not elsewhere specified (J38)		4167	11	0.00263979	55.96 [42.38; 65.19]	6.96 [2.03; 9.92]	1.91 [1.05; 3.47]	0.0327245	0.0622604
Other disorders of prostate (N42)		3658	5	0.00136687	64.67 [60; 68]	5.87 [5.74; 18.4]	2.57 [1.07; 6.18]	0.0353058	0.0668288
Other Disorders of bone density and structure (M85)		15775	26	0.00164818	58.98 [48.19; 68.74]	2.96 [0.6; 8.63]	1.52 [1.03; 2.25]	0.0368173	0.0693362
Benign mammary dysplasia (N60)		12020	31	0.00257903	39 [27.62; 50.55]	11 [4.75; 19.66]	0.69 [0.49; 0.99]	0.043687	0.081858
Abnormal findings on diagnostic imaging of lung (R91)		7142	7	0.000980118	52.83 [49.57; 57.94]	4.79 [3.71; 5.98]	2.16 [1.02; 4.58]	0.0447753	0.0834756
Other symptoms and signs involving the digestive system and abdomen (R19)		33195	39	0.00117488	59.13 [46.87; 65.79]	4.35 [1.49; 7.98]	1.39 [1; 1.91]	0.0467718	0.0867617
Poisoning due to external causes (T36-T65)		6023	17	0.00282251	52.5 [45.46; 56.47]	5.87 [2.24; 9.41]	1.63 [1.01; 2.63]	0.0474409	0.087565
Other diseases of oesophagus (K22)		23135	26	0.00112384	57 [48.87; 67.12]	4.29 [1.37; 9.2]	1.48 [1; 2.19]	0.048374	0.0888453
Postprocedural disorders of digestive system, not elsewhere classified (K91)		3571	6	0.0016802	51.89 [48.87; 57.23]	8.32 [4.99; 12.6]	2.23 [0.99; 4.99]	0.0514901	0.0941026
Gastritis and duodenitis (K29)		61740	79	0.00127956	53.68 [44.54; 63.35]	5.75 [2.33; 11.12]	1.26 [1; 1.58]	0.0526101	0.0956781
Persons with potential health hazards related to communicable diseases (Z20-Z29)		7242	8	0.00110467	60.84 [58.42; 66.89]	7.57 [2.43; 10.28]	1.99 [0.99; 3.99]	0.0529226	0.0957771
Skin and subcutaneous infections (L00-L08)		54683	95	0.00173729	49.55 [41.79; 57.35]	6.43 [2.17; 11.8]	1.23 [1; 1.51]	0.0556955	0.100306
Personal history of risk-factors, not elsewhere classified (Z91)		17883	20	0.00111838	62.58 [46.44; 68.55]	2.88 [1.48; 4.92]	1.54 [0.99; 2.4]	0.0570149	0.101869
Personality and behaviour disorder (F60-F69)		1489	7	0.00470114	46.55 [32.88; 47.39]	7.15 [6.35; 18.28]	2.06 [0.98; 4.33]	0.0571126	0.101869
Pain associated with micturition (R30)		2278	5	0.00219491	65.16 [43.04; 68.97]	0.01 [0.01; 8.51]	2.33 [0.97; 5.64]	0.0597232	0.106016
Duodenal ulcer (K26)		9617	26	0.00270355	39.59 [28.28; 51.35]	18.01 [7.89; 32.58]	1.45 [0.98; 2.13]	0.0606815	0.107204
Erythema (L51-L54)		2460	7	0.00284553	62.18 [58.22; 66.41]	3.04 [0.79; 5.48]	2.04 [0.96; 4.31]	0.0619976	0.10901
Enlarged lymphnodes (R59)		5994	8	0.00133467	51.03 [38.39; 55.42]	7.91 [2.64; 18.89]	1.93 [0.96; 3.87]	0.0637251	0.111519
Varicella (B01)		14677	61	0.00415616	7.93 [5.51; 10.25]	30.51 [20.75; 37.75]	0.79 [0.61; 1.02]	0.070017	0.121954
Peptic ulcer, site unspecified (K27)		1833	7	0.00381888	27.65 [18.84; 36.97]	27.69 [13.53; 31.27]	1.98 [0.94; 4.15]	0.0721309	0.125049
Hepatitis (B15-B19)		3305	5	0.00151286	24.83 [22.75; 43.82]	10 [4.56; 30]	0.45 [0.19; 1.08]	0.0729244	0.125837
Irritable bowel syndrome (K58)		34144	106	0.0031045	43.04 [35.16; 50.79]	10.87 [5.52; 18.68]	1.2 [0.98; 1.46]	0.0737643	0.126113
Gastro-oesophageal reflux disease (K21)		77163	110	0.00142555	49.55 [41.42; 60.37]	5.25 [1.46; 11.31]	1.2 [0.98; 1.46]	0.0736876	0.126113
Intrasphincteric abscess (K61)		3171	10	0.00315358	37.81 [34.18; 49.04]	16.17 [8.01; 22.11]	1.75 [0.94; 3.26]	0.0774496	0.131806
Polyp of female genital tract (N84)		18307	49	0.00267657	47.4 [42.25; 54.03]	5.16 [3.53; 12.13]	1.3 [0.97; 1.73]	0.0781887	0.132457
Inflammatory bowel disease (K50-K51)		8689	29	0.00333755	39 [29.33; 45.08]	12.58 [6.37; 26]	1.39 [0.96; 2]	0.079296	0.133722
Flatulence and related conditions (R14)		4150	7	0.00168675	60.01 [55.99; 63.32]	5.31 [2.57; 8.97]	1.95 [0.92; 4.1]	0.0796707	0.133746
Atrophic skin diseases (L90)		6325	14	0.00221344	59.45 [49.15; 67.1]	3.77 [0.61; 9.24]	1.6 [0.94; 2.71]	0.080976	0.135325
Unspecified haematuria (R31)		24779	31	0.00125106	57.46 [48.28; 64.26]	4.16 [0.87; 12.6]	1.37 [0.96; 1.96]	0.0819102	0.136272
Bacterial intestinal infection (A00-A09)		35839	50	0.00139513	52.96 [43.93; 63.3]	3.39 [0.9; 9.74]	1.28 [0.97; 1.71]	0.0841957	0.139449
Acquired deformity of musculoskeletal system (M95)		2147	9	0.0041919	41.84 [39.26; 52.91]	9.48 [4.67; 11.11]	1.78 [0.92; 3.43]	0.0869716	0.143406
Obesity (E66)		49998	59	0.00118005	55.19 [43.21; 66.07]	4.09 [1.42; 7.45]	1.25 [0.96; 1.63]	0.0976295	0.160268
Other joint disorders (M20-M25)		121800	217	0.00178161	48.8 [42.44; 58.26]	6.68 [1.79; 11.25]	1.13 [0.98; 1.31]	0.0996032	0.162788
Other special examinations and investigations of persons without complaint or reported diagnosis (Z01)		3380	11	0.00325444	48.67 [42.33; 50.03]	5.75 [1.31; 8.82]	1.64 [0.9; 2.98]	0.10707	0.174224
Follow-up examination after treatment for malignant neoplasm (Z08)		9415	11	0.00116835	57.5 [50.95; 66.37]	3.6 [2.65; 9.67]	1.63 [0.9; 2.98]	0.108364	0.175559
Sweat disorder (L74-L75)		1106	5	0.0045208	64.7 [49; 68.45]	4.62 [0.04; 9.13]	2.04 [0.85; 4.94]	0.111929	0.180546
Injuries due to external causes (T00-T19)		3746	6	0.00160171	52.9 [49.32; 63.86]	4.73 [1.41; 7.76]	1.91 [0.86; 4.26]	0.114311	0.18359
Other diseases of jaws (K10)		1959	5	0.00255232	47.12 [42.44; 58.67]	1.32 [0.43; 2.47]	2.03 [0.84; 4.9]	0.116418	0.186169
Transport accidents (V01-V99)		9500	16	0.00168421	54.56 [52.09; 65.85]	3.46 [0.28; 7.72]	1.48 [0.9; 2.42]	0.120347	0.191626
Other mood disorder (F34-F39)		2001	8	0.003998	44.04 [32.47; 48.6]	11 [5.59; 16.36]	1.72 [0.86; 3.44]	0.125875	0.199572
Other non-infective disorders of lymphatic vessels and lymph nodes (I89)		3158	5	0.00158328	46.8 [45.25; 71.51]	9.75 [0.09; 11]	1.98 [0.82; 4.76]	0.127337	0.200571
Hyperparathyroidism and other disorders of parathyroid gland (E21)		2757	5	0.00181357	56.63 [52.56; 62.85]	1.02 [0.01; 1.17]	1.99 [0.82; 4.82]	0.127587	0.200571
Schizophrenia (F20-F29)		2506	8	0.00319234	47.76 [41.66; 62.42]	6.45 [5.87; 10.01]	1.71 [0.86; 3.43]	0.128331	0.200889
Other inflammatory arthritis (M10-M14)		61092	71	0.00116218	58.83 [45.83; 65.75]	4.79 [1.12; 12.57]	1.2 [0.95; 1.53]	0.13173	0.205343
Female genital prolapse (N81)		21129	27	0.00127786	47.72 [42.25; 55.23]	6.06 [3.02; 12]	0.74 [0.51; 1.1]	0.134504	0.20879
Other acute lower respiratory infections (J20-J22)		65094	104	0.00159769	49.75 [42.14; 58.01]	7.65 [3.47; 13.21]	1.16 [0.95; 1.42]	0.139763	0.215155
Ileus (K56)		10698	12	0.0011217	56.84 [48.55; 65.51]	4.98 [1.86; 6.91]	1.54 [0.87; 2.72]	0.139428	0.215155
Shoulder lesion (M75)		33430	34	0.00101705	53.15 [47.67; 59.5]	6.25 [3; 9.4]	0.78 [0.55; 1.09]	0.148252	0.227278
Benign tumor (D10-D48)		87620	122	0.00139238	48.99 [44.25; 57.21]	5.65 [2; 9.75]	1.15 [0.95; 1.39]	0.149098	0.227635
Abnormal blood pressure reading without diagnosis (R03)		6666	7	0.00105011	53.62 [51.23; 64.28]	5.45 [3.79; 10.9]	1.69 [0.8; 3.55]	0.168793	0.256648
Other diseases of blood and blood-forming organs (D70-D89)		15527	23	0.00148129	53.03 [41.47; 60.28]	5.51 [2.11; 13.24]	1.33 [0.88; 2.01]	0.174224	0.263825
Radiation-related disorders of the skin and subcutaneous tissue (L55-L59)		21913	14	0.00063889	63.78 [56.26; 67.02]	2.44 [0.91; 6.94]	0.7 [0.41; 1.18]	0.177008	0.266843
Nonpsychotic mental disorder (F48)		1105	6	0.00542986	29.39 [22.02; 37.49]	19.54 [6.48; 22.64]	1.74 [0.78; 3.89]	0.177656	0.266843
Tuberculosis (A15-A19)		3177	8	0.0025181	19.04 [10.56; 42.87]	16.92 [9.37; 34.34]	0.62 [0.31; 1.24]	0.17893	0.267673
Infections of the ear (H60-H67)		31592	50	0.00158268	39.73 [34.64; 50.58]	8.6 [5.15; 12.68]	0.83 [0.62; 1.1]	0.195309	0.291003
Disorder of continuity of bone (M84)		4216	7	0.00166034	59.81 [51.25; 64.98]	1.94 [1.35; 4.75]	1.63 [0.77; 3.45]	0.19738	0.292911
Disease of stomach and duodenum (K31)		20853	20	0.000959095	64.08 [52.96; 66.59]	2.05 [1.09; 5.83]	1.33 [0.86; 2.08]	0.203083	0.300175
Non-inflammatory vaginal diseases (N89)		12096	38	0.00314153	44.02 [37.66; 51.32]	7.65 [2.77; 13.16]	1.23 [0.89; 1.7]	0.215727	0.316879
Follicular disorders (L73)		3746	10	0.00266951	55.37 [52.11; 65.7]	3.6 [1.35; 10.75]	1.48 [0.79; 2.77]	0.216092	0.316879
Intentional self-harm (X60-X84,Y10-Y34)		4044	12	0.00296736	50.66 [45.44; 54.36]	8.48 [4.78; 10.81]	1.43 [0.81; 2.53]	0.218959	0.319818
Cholelithiasis (K80)		33694	58	0.00172137	49.29 [41.55; 57.96]	6.56 [2.5; 13.3]	1.17 [0.9; 1.53]	0.235498	0.342626
Diaphragmatic hernia (K44)		58454	71	0.00121463	54 [45.75; 62.91]	6.52 [1; 13.62]	1.16 [0.91; 1.47]	0.236426	0.342633
Other non-inflammatory diseases of the uterus, except cervix (N85)		8503	21	0.00246972	45.53 [39.96; 50.14]	7.09 [2.16; 11.08]	1.3 [0.84; 2]	0.238033	0.34362
Disorder of the skin and subcutaneous tissue (L98)		47697	54	0.00113215	52.28 [41.53; 60.93]	5.92 [3.64; 11.09]	0.85 [0.64; 1.12]	0.2433	0.346263
Other cardiac arrhythmias (I44,I45,I47,I49)		35935	34	0.000946153	56.13 [36.97; 67.65]	6.5 [4.63; 15.46]	1.23 [0.87; 1.73]	0.241947	0.346263
Diseases of pulp and periapical tissues (K04)		8090	18	0.00222497	47.45 [42.14; 54.43]	6.34 [5.3; 9.56]	1.32 [0.83; 2.1]	0.243597	0.346263
Cholecystitis (K81)		6518	12	0.00184106	45.69 [40.25; 55.28]	6.54 [1.55; 15.33]	1.41 [0.79; 2.49]	0.241502	0.346263
Other surgical follow-up care (Z48)		2459	5	0.00203335	42.41 [39.2; 48.71]	10.7 [8.88; 17.45]	1.64 [0.68; 3.95]	0.271891	0.385006
Acne (L70)		5965	21	0.00352054	27.42 [19.55; 35.33]	17.69 [10.66; 26.83]	0.79 [0.51; 1.21]	0.27525	0.38828
Other dorsopathies, not elsewhere classified (M53)		6254	16	0.00255836	43.59 [32.6; 55.58]	8.08 [5.32; 11.42]	1.32 [0.8; 2.16]	0.277046	0.389334
Diseases of the middle ear and mastoid (H68-H75)		8749	20	0.00228598	48.85 [34.62; 54.45]	5.44 [2.72; 11.34]	1.28 [0.82; 1.98]	0.279949	0.391929
Dermatitis (L20-L30)		72862	162	0.00222338	40.33 [25.13; 52.19]	11.82 [4.56; 21.55]	0.91 [0.78; 1.08]	0.281043	0.391981
Haemorrhoids and perianal venous thrombosis (K64)		48884	56	0.00114557	45.49 [37.05; 57.08]	9.04 [3.12; 14.25]	0.86 [0.66; 1.13]	0.284748	0.39493
Alopecia (L63-L66)		4207	13	0.00309009	45.42 [33.51; 49.79]	3.1 [0.67; 9.13]	1.35 [0.78; 2.34]	0.285286	0.39493
Noninflammatory disorders of ovary, fallopian tube and broad ligament (N83)		13116	49	0.0037359	39.63 [30.33; 50.5]	9.5 [5.16; 14]	1.17 [0.88; 1.56]	0.287477	0.395015
Thyroid disorder (E06-E07)		4346	12	0.00276116	46.68 [36.92; 49.4]	11.54 [5.62; 15.61]	1.36 [0.77; 2.4]	0.287242	0.395015
Disease of hard tissue of teeth (K00-K03)		8710	18	0.00206659	48.4 [42.47; 59.85]	5.81 [2.05; 9.73]	1.29 [0.81; 2.05]	0.289186	0.395897
Stress-related disorder (F43)		14110	25	0.00177179	46.02 [40.5; 49.33]	8.77 [5.16; 11.21]	0.81 [0.54; 1.2]	0.292828	0.399409
Localised swelling, mass and lump of skin and subcutaneous tissue (R22)		3835	6	0.00156454	56.83 [54.5; 65.45]	7.66 [4.78; 16.63]	1.53 [0.69; 3.42]	0.295826	0.40202
Sleep disorder (G47)		19865	30	0.00151019	54.12 [47.77; 61.28]	6.86 [1.33; 10.7]	1.21 [0.84; 1.74]	0.304857	0.412781
Other disorders of breast (N64)		13063	41	0.00313864	42.3 [38.25; 50.04]	8.19 [4.41; 12.6]	1.18 [0.86; 1.61]	0.308338	0.415976
Papulosquamous disorders (L40-L45)		19361	52	0.00268581	34.35 [17.06; 51.08]	14.44 [4.32; 28.12]	1.15 [0.87; 1.51]	0.320796	0.431215
Endometriosis (N80)		9659	35	0.00362356	38 [29.17; 44.75]	10.82 [5.58; 19.92]	0.85 [0.6; 1.18]	0.328763	0.43919
Enthesopathy (M76-M77)		37634	58	0.00154116	48.16 [43.38; 57.06]	6.1 [2.92; 11.15]	0.88 [0.67; 1.14]	0.329097	0.43919
Female infertility (N97)		3898	27	0.00692663	29.19 [25.43; 35.11]	14.66 [8.93; 24.84]	1.21 [0.82; 1.77]	0.331827	0.441246
Acute tubulo-interstitial nephritis (N10)		1567	6	0.00382897	27.79 [20.67; 40.34]	18.11 [10.86; 24.12]	1.49 [0.66; 3.33]	0.335111	0.444022
Other disorders of male genital organs (N50)		11641	16	0.00137445	46.66 [34.87; 56.68]	7.01 [4.76; 15.44]	1.27 [0.77; 2.09]	0.350838	0.463206
Alcohol abuse (F10)		12797	10	0.000781433	49.16 [42.33; 55.86]	5.36 [3.44; 9.97]	0.74 [0.4; 1.39]	0.354398	0.466247
Hypertrophic skin diseases (L91)		5052	6	0.00118765	39.18 [37.78; 45.47]	8.34 [5.55; 10.82]	0.69 [0.31; 1.53]	0.35641	0.467237
Orchitis and epididymitis (N45)		3029	5	0.00165071	49.9 [34.97; 63.03]	7.56 [3.18; 9.43]	1.51 [0.62; 3.66]	0.360695	0.471189
Other lesions of oral mucosa (K13)		7673	6	0.000781963	51.22 [44.92; 54.54]	3.62 [0.62; 7.51]	0.69 [0.31; 1.54]	0.362252	0.471564
Disease of gallbladder and biliary tract (K82-K83)		9833	11	0.00111868	54.77 [41.55; 63.97]	8.07 [5.11; 11.27]	1.32 [0.73; 2.39]	0.36387	0.472014
Disorder of nose and nasal sinuses (J34)		17418	36	0.00206683	45.03 [40.42; 54.16]	7.23 [1.81; 12.28]	1.16 [0.83; 1.62]	0.37201	0.480891
Unspecified soft tissue disorders related to use/pressure (M70)		16356	26	0.00158963	52.85 [47.43; 60.54]	5.86 [2.45; 10]	1.19 [0.81; 1.76]	0.374792	0.482805
Chronic obstructive pulmonary disease (J44)		26568	32	0.00120446	60.38 [51.31; 68.99]	4.92 [1.96; 10.89]	1.16 [0.82; 1.65]	0.392777	0.502484
Inflammatory disorders of breast (N61)		1978	9	0.00455005	39.47 [36.17; 44.09]	16.51 [10.45; 21.13]	1.33 [0.69; 2.57]	0.392157	0.502484
Non-toxic goiter (E04)		5531	8	0.00144639	47.98 [42.77; 57.16]	6.88 [1.54; 10.98]	0.74 [0.37; 1.49]	0.403487	0.513066
Asthma (J45-J46)		70400	231	0.00328125	28.5 [11.54; 40.6]	17.07 [7.23; 30.96]	1.06 [0.92; 1.22]	0.405198	0.513066
Abnormal findings in specimens from female genital organs (R87)		1751	8	0.00456882	43.57 [41.58; 47.97]	9.76 [5.33; 12.21]	1.35 [0.67; 2.7]	0.405061	0.513066
Chondropathies (M93-M94)		3675	9	0.00244898	47.38 [41.08; 52.13]	5.91 [2.79; 11.6]	1.32 [0.68; 2.54]	0.410713	0.518281
Bronchiectasis, uncomplicated (J47)		6858	8	0.00116652	62 [58.12; 68.45]	3.39 [1.78; 4.51]	1.33 [0.66; 2.68]	0.420419	0.52873
Unspecified kidney failure (N19)		3607	5	0.00138619	61.48 [41.8; 67.78]	1.27 [1.18; 2.65]	1.43 [0.59; 3.44]	0.429781	0.538678
Osteoarthritis (M15-M19)		127013	171	0.00134632	52.75 [43.42; 61.73]	6.94 [2; 14.65]	1.07 [0.91; 1.26]	0.436432	0.543249
Mycoses (B35-B49)		46555	77	0.00165396	49.68 [39.92; 59.48]	7.72 [3.91; 12.39]	1.1 [0.87; 1.38]	0.435542	0.543249
Diseases of the external ear (H61-H62)		29116	43	0.00147685	47.84 [42.41; 55.55]	6.86 [3.76; 10.59]	1.13 [0.83; 1.54]	0.437821	0.543249
Irregular menstruation (N91-N92)		29762	115	0.00386399	42.5 [36.73; 46.84]	7.24 [3.46; 12.52]	1.08 [0.89; 1.31]	0.452856	0.560032
Redundant prepuce, phimosis and paraphimosis (N47)		4225	5	0.00118343	40.46 [39.84; 55.73]	8.08 [3.62; 9.44]	1.4 [0.58; 3.37]	0.458627	0.565284
Disorder of arteries capillaries, and arterioles (I77-I79)		6708	9	0.00134168	61.95 [56.47; 67.92]	2.45 [1.55; 3.61]	1.27 [0.66; 2.45]	0.471818	0.579617
Disorders of synovium and tendons (M65-M68)		31448	52	0.00165352	47.19 [38.48; 56.86]	8.16 [4.19; 12.58]	1.11 [0.84; 1.46]	0.474419	0.58089
Glaucoma (H40-H42)		19751	20	0.00101261	58.66 [52.23; 64.53]	5.37 [1.4; 11.95]	1.17 [0.75; 1.83]	0.482114	0.586441
Postprocedural endocrine and metabolic disorders, not elsewhere classified (E89)		3610	5	0.00138504	50.1 [45.94; 53.86]	12.08 [8.48; 15.51]	1.37 [0.57; 3.3]	0.480535	0.586441
Rhinitis (J30-J32)		62106	193	0.00310759	22.58 [14.5; 40.5]	20 [9.37; 32.73]	0.95 [0.82; 1.1]	0.48675	0.590145
Follicular cyst of the skin and subcutaneous tissue (L72)		15817	28	0.00177025	49.91 [44.05; 56.63]	3.69 [2.52; 9.59]	1.14 [0.78; 1.66]	0.506297	0.611844
Other disorders of peritoneum (K66)		9211	9	0.000977093	53.22 [48.13; 66.18]	3.45 [1.46; 5.08]	1.24 [0.64; 2.38]	0.528765	0.633963
Haemorrhage from respiratory passages (R04)		8725	8	0.000916905	58.52 [53.91; 64.37]	3.12 [1.52; 9.04]	1.25 [0.62; 2.51]	0.529726	0.633963
Disease of tongue (K14)		3974	6	0.00150981	51.97 [38.6; 61.9]	8.19 [4.19; 14.36]	1.29 [0.58; 2.88]	0.529453	0.633963
Peritonitis (K65)		3675	10	0.00272109	15.5 [13.67; 21.39]	16.5 [7.5; 30.74]	1.21 [0.65; 2.25]	0.551274	0.657629
Gastric ulcer (K25)		12632	15	0.00118746	42.31 [36.97; 49.83]	9.83 [4.62; 14.09]	0.86 [0.52; 1.43]	0.556337	0.658227
Diverticular disease of intestine (K57)		70940	56	0.000789399	63.98 [53.41; 67.4]	3.85 [1.32; 8.79]	1.08 [0.83; 1.42]	0.557097	0.658227
Other headache syndromes (G44)		5854	13	0.0022207	44.05 [31.21; 49.84]	14.25 [8.14; 24.83]	1.18 [0.68; 2.04]	0.556117	0.658227
Gravesâ€™ disease (E05)		8302	23	0.00277042	42.34 [33.75; 52.25]	7.66 [3.52; 19.57]	1.13 [0.75; 1.7]	0.568284	0.669313
Other diseases of the respiratory system (J95-J99)		23947	21	0.000876937	57.02 [50.43; 68.59]	3.31 [0.73; 10.66]	1.13 [0.73; 1.73]	0.590199	0.69127
Rosacea (L71)		5978	14	0.00234192	47.11 [38.64; 53.2]	9.37 [5.54; 14.47]	1.16 [0.68; 1.96]	0.590653	0.69127
Inflammatory liver disease (K75)		3159	7	0.00221589	34.9 [27.46; 47.94]	17.04 [7.84; 23.75]	1.22 [0.58; 2.57]	0.59627	0.695648
Other abnormal uterine and vaginal bleeding (N93)		10689	31	0.00290018	44.68 [41.77; 49.13]	8.43 [3.62; 15]	0.91 [0.64; 1.3]	0.603259	0.697225
Pain and other conditions associated with female genital organs and menstrual cycle (N94)		11840	52	0.00439189	39.12 [32.91; 44.11]	11.43 [7.03; 18.94]	1.08 [0.82; 1.42]	0.603134	0.697225
Follow-up care involving plastic surgery (Z42)		3663	7	0.001911	49.79 [47.4; 56.59]	6.53 [1.05; 8.63]	1.22 [0.58; 2.57]	0.600343	0.697225
Fibroblastic disorder (M72)		24262	25	0.00103042	48.51 [39.9; 56.83]	6.34 [2.22; 10.92]	0.9 [0.6; 1.34]	0.607786	0.698107
Inflammatory diseases of the female pelvic organs (N70-N77)		15178	44	0.00289893	38.27 [28.61; 45.89]	13.14 [5.77; 21.04]	0.92 [0.68; 1.25]	0.607493	0.698107
Menopausal and perimenopausal disorders (N95)		37694	75	0.00198971	50.8 [46.31; 54.51]	6.06 [2.3; 11.26]	1.06 [0.84; 1.35]	0.616126	0.703331
Nail disorders (L60-L62)		11024	20	0.00181422	50.91 [41.43; 55.48]	9.21 [5.64; 16.26]	1.12 [0.72; 1.74]	0.615335	0.703331
Lump in breast (N63)		15564	53	0.00340529	44.25 [36.34; 52.08]	9.11 [4.12; 15.65]	1.07 [0.81; 1.41]	0.629744	0.716672
Follow-up examination after treatment for conditions other than malignant neoplasms (Z09)		19412	20	0.00103029	60.23 [48.87; 65.11]	8.01 [2.41; 10.9]	1.11 [0.71; 1.73]	0.647105	0.731939
Epidermal thickening (L85)		3994	5	0.00125188	50.93 [45.21; 56.95]	3.91 [0.79; 7.24]	1.23 [0.51; 2.97]	0.646994	0.731939
Examination and observation for other reasons (Z04)		2972	5	0.00168237	39.82 [37.69; 56.99]	11.3 [6.79; 15.87]	1.22 [0.51; 2.95]	0.652207	0.735467
Disorder of pigmentation (L81)		4768	8	0.00167785	50.21 [42.11; 59.2]	6.99 [0.3; 9.46]	1.17 [0.58; 2.34]	0.662683	0.745016
Other viral diseases (B25,B26,B30-B34,B97)		23232	60	0.00258264	30.59 [8.2; 46.01]	15.31 [2.87; 30.64]	1.06 [0.82; 1.37]	0.675435	0.754778
Adjustment and management of implanted device (Z45)		5973	5	0.0008371	59.62 [54.11; 62.93]	7.11 [1.56; 13.92]	1.21 [0.5; 2.91]	0.673634	0.754778
Zoster without complications (B02)		17254	25	0.00144894	52.11 [40.39; 55.71]	3.59 [1.79; 10.15]	0.92 [0.62; 1.37]	0.684111	0.762178
Fissure and fistula of the anal and rectal regions (K60)		6735	13	0.00193022	45.91 [41.08; 53.78]	8.4 [3.85; 12.6]	1.12 [0.65; 1.93]	0.690123	0.766573
Sexually transmitted infection (A50-A64)		2677	10	0.00373552	27.82 [23.38; 36.25]	23.65 [13.33; 37.48]	0.89 [0.48; 1.66]	0.721042	0.798527
Other Disorder of bone (M89)		5630	9	0.00159858	47.2 [46.24; 49.7]	1.94 [0.38; 2.38]	1.13 [0.58; 2.18]	0.724143	0.799575
Pneumothorax (J93)		3636	7	0.00192519	28.08 [24.25; 39.03]	10.56 [9.5; 18.17]	1.14 [0.54; 2.4]	0.7309	0.804641
Umbilical hernia (K42)		8820	10	0.00113379	51.91 [40.17; 60.76]	5.07 [1.1; 16.97]	1.11 [0.6; 2.07]	0.740704	0.813021
Autoimmune arthritis (M05-M09)		13793	22	0.00159501	47.84 [38.5; 57.52]	5.94 [2.55; 15.43]	1.07 [0.7; 1.64]	0.743239	0.813397
Inguinal hernia (K40)		31679	29	0.000915433	51.75 [37.43; 59.88]	7.55 [1.66; 14.74]	1.06 [0.73; 1.54]	0.759278	0.828507
Non-inflammatory disorders of vulva and perineum (N90)		6557	11	0.0016776	52.99 [46.55; 59.78]	3.87 [1.47; 10.04]	0.92 [0.51; 1.66]	0.77345	0.841496
Urticaria (L50)		10694	26	0.00243127	42.28 [27.78; 53.74]	12.71 [8.54; 22.37]	1.06 [0.72; 1.56]	0.781427	0.847688
Dysplasia of cervix uteri (N87)		7892	36	0.00456158	32 [28.95; 37.42]	11.64 [5.26; 20.41]	0.96 [0.68; 1.33]	0.786631	0.848373
Diseases of the conjunctivae (H10-H13)		30397	55	0.00180939	47.23 [38.35; 56.47]	5.54 [2.26; 11.97]	0.96 [0.73; 1.26]	0.785143	0.848373
Herpesviral infection (B00)		4736	11	0.00232264	42.33 [36.59; 52.04]	6.67 [2.11; 10.76]	0.93 [0.51; 1.68]	0.798813	0.859014
Disorder of lacrimal system (H04)		15444	20	0.001295	58.86 [50.34; 66.88]	6.7 [2.99; 11.71]	1.06 [0.68; 1.65]	0.803555	0.861615
Erosion and ectropion of cervix uteri (N86)		1960	9	0.00459184	29.98 [29.33; 35.5]	10.5 [9; 18.83]	1.08 [0.56; 2.08]	0.813551	0.869819
Behavioural syndromes associated with physiological disturbances and physical factors (F50-F59)		5112	18	0.00352113	44.79 [33.13; 52.05]	15.2 [8.44; 19.4]	1.06 [0.66; 1.68]	0.819878	0.872151
Glomerular disorders (N00-N08)		4754	6	0.0012621	62.11 [22.43; 68.61]	3.07 [0.76; 10.5]	1.1 [0.49; 2.45]	0.820433	0.872151
Other external causes of accidental injury (W20-X59)		25862	29	0.00112134	50.13 [43.04; 57.42]	3.54 [0.28; 6.16]	1.04 [0.72; 1.51]	0.826335	0.87342
Parastic disease (B50-B94)		5551	15	0.00270222	37.8 [27.69; 57.13]	7.12 [1.76; 16.39]	1.06 [0.64; 1.76]	0.825309	0.87342
Disease of salivary gland (K11)		3597	5	0.00139005	47.62 [41.75; 55.86]	9.09 [3.78; 15.17]	0.91 [0.38; 2.19]	0.828706	0.873438
Ovarian dysfunction (E28)		2250	12	0.00533333	31.04 [26.46; 35.85]	11.48 [3.92; 16.76]	1.06 [0.6; 1.88]	0.837594	0.880304
Rubella (B06)		4005	21	0.00524345	11 [7.04; 13.13]	27.5 [18.28; 40.59]	0.97 [0.63; 1.49]	0.885342	0.922646
Hordeolum (stye) and chalazion (H00)		12311	21	0.00170579	51.96 [45.65; 62.67]	11.8 [5.29; 15.81]	0.97 [0.63; 1.49]	0.884016	0.922646
Functional dyspepsia (K30)		19759	28	0.00141708	51.88 [44.89; 59.15]	6.55 [3.45; 11.48]	1.03 [0.71; 1.5]	0.88068	0.922646
Varicose veins of lower extremities (I83)		24153	47	0.00194593	43.23 [35.41; 56.08]	9.93 [2.1; 16.62]	1.02 [0.76; 1.36]	0.89965	0.934356
Intestinal malabsorption (K90)		5581	11	0.00197097	44.64 [30.29; 49.86]	4 [0.72; 13.81]	1.04 [0.57; 1.88]	0.901615	0.934356
Appendicitis (K35-K37)		11146	34	0.00305042	24.34 [14.5; 45.65]	11.92 [6.15; 28.92]	0.98 [0.7; 1.38]	0.916984	0.947635
Sequelae due to external causes (T90-T98)		4264	5	0.00117261	46.87 [45.33; 60.19]	8.13 [6.87; 16.47]	0.96 [0.4; 2.32]	0.931206	0.950239
Acute pancreatitis with infected necrosis (K85)		4788	5	0.00104428	53.49 [43.86; 59.23]	6.87 [1.95; 7.61]	0.96 [0.4; 2.32]	0.929386	0.950239
Bronchitis, not specified as acute or chronic (J40)		9358	27	0.00288523	26.25 [10.5; 42.13]	24.22 [8.75; 31.11]	0.98 [0.67; 1.44]	0.92903	0.950239
Family history of malignant neoplasm (Z80)		20400	22	0.00107843	53.59 [49.87; 60.95]	2.28 [0.41; 5.61]	1.02 [0.67; 1.56]	0.93231	0.950239
Nasal polyp (J33)		7617	13	0.00170671	43.17 [34.83; 53.27]	11.1 [3.29; 25.74]	1.03 [0.59; 1.77]	0.926165	0.950239
Inflammation of eyelid (H01)		5926	8	0.00134998	50.62 [48.59; 53.33]	11.63 [6.27; 15.36]	0.98 [0.49; 1.96]	0.943271	0.958777
Oesophagitis (K20)		18842	20	0.00106146	51.7 [45.27; 62.56]	4.14 [1.76; 13.18]	1.02 [0.65; 1.58]	0.946264	0.959191
Special screening examination for neoplasms (Z12)		15978	14	0.000876205	55.72 [55.36; 64.05]	1.26 [0.16; 5.6]	1.01 [0.6; 1.72]	0.958823	0.969273
Other seborrheic keratosis (L82)		30837	35	0.001135	55.24 [47.77; 65.01]	7.7 [4.15; 12.6]	0.99 [0.71; 1.39]	0.961461	0.969299
Dentofacial anomalies (K07)		2630	5	0.00190114	41.97 [38.24; 48.42]	3.9 [3; 20.77]	0.98 [0.41; 2.37]	0.967694	0.972939
Cough (R05)		8048	5	0.000621272	52.69 [51.12; 57.79]	13.36 [6.69; 20.48]	0.98 [0.41; 2.36]	0.970425	0.973048
Upper respiratory infections (J00-J06)		87675	210	0.00239521	41.33 [33.09; 52.12]	10.98 [4.84; 17.8]	1 [0.87; 1.16]	0.982895	0.982895

## Sheet: Table S5
Supplementary Table 5. Clinical conditions significantly associated with Multiple Sclerosis diagnosis stratified by ICD-10 chapter and median time to Multiple Sclerosis diagnosis
Clinical condition group based on ICD-10 code chapter	Number of statistically significant clinical conditions / Total number of clinical conditions (%)	Clinical conditions with median time to MS diagnosis greater than 5 years	Clinical conditions with median time to MS diagnoses between 3 to 5 years	Clinical conditions with median time to MS diagnoses between 1 to 3 years	Clinical conditions with median time to MS diagnoses up to 1 year
Infections (A-B)	6/18 (33.3%)	Bacterial diseases (A30-A39, A42-A44, A48, A49, B95, B96, B98)	-	Sepsis (A40-A41)	-
		Viral infections of the CNS (A80-A89)
		Measles (B05)
		Viral wart (B07)
		Infectious mononucleosis (B27)
Neoplasms (C00-D48)	1/2 (50.0%)	-	Malignant neoplasm (C00-D09)	-	-
Diseases involving the blood and blood-forming organs and the immune mechanism (D50-D89)	3/4 (75.0%)	Iron deficiency anaemia (D50)	-	-	-
		Other anaemias (D51-D64)
		Coagulation defects (D65-D69)
Endocrine, nutritional and metabolic diseases (E)	9/16 (56.3%)	Hypothyroid condition (E00-E03)	-	Disorders of fluid, electrolyte and acid-base balance (E87)	Nutritional deficiency (E50-E54, E56-E64)
		Diabetes (E10-E14)			Vitamin D deficiency (E55)
		Disorder of pancreatic internal secretion (E16)			Disorder of mineral metabolism (E83)
		Disorder of lipoprotein metabolism (E78)			Volume depletion (E86)
Mental and behavioural disorders (F)	5/12 (41.7%)	Tobacco abuse (F17)	-	-	Dementia/Delirium (F00-F09)
		Bipolar disorder (F30-F31)
		Depression (F32-F33)
		Anxiety (F40-F41)
Diseases of the nervous system (G)	24/26 (92.3%)	Meningitis in the CNS (G00-G03)	Parkinson's disease (G20-G22)	Encephalitis (G04-G05)	Systemic atrophies (G10-G14)
		Epilepsia (G40-G41)	Extrapyramidal and movement disorders (G25-G26)	Degenerative disease of basal ganglia (G23)	Degenerative diseases in the CNS (G30-G32)
		Migraine (G43)	Transient cerebral ischemic attack (G45)	Dystonia (G24)	Demyelinating diseases of the CNS (G36-G37)
		Disorder of trigeminal nerve (G50)	Nerve root and plexus compressions (G55)	Cranial nerve disorder (G52)	Disorder of the autonomic nervous system (G90)
		Disorder of facial nerve (G51)	Disease of spinal cord (G95)	Polyneuropathies (G60-G63)
		Mononeuropathies (G56-G59)	Disorders of the nervous system (G96-G99)	Cerebral palsy (G80-G83)
		Neuromuscular disease (G70-G73)
		Disorder of brain (G91-G94)
Diseases of the eye or ear (H)	12/21 (57.1%)	Disorder of eyelid (H02)	Disorders of the vitreous body and globe (H43-H45)	Disorders of the lens (H25-H28)	Disorder of visual pathways (H47-H48)
		Diseases of sclerae, corneae, iridae and ciliary body (H15-H22)	Diseases of the inner ear (H80-H83)	Optic neuritis (H46)
		Disorders of choroid and retina (H30-H36)		Visual disturbance (H53)
		Disorder of eye and adnexa (H57)		Legal blindness (H54)
		Disorders of the ear (H90-H95)
Diseases of the circulatory system (I)	20/24 (83.3%)	Hypertension (I10)	Acute/chronic rheumatic fever (I00-I09)	Ischemic heart disease (I22,I24)	Pulmonary heart diseases (I27-I28)
		Embolism and thrombosis (I26,I80-I82)	Angina pectoris (I20)	Non-rheumatic valve disorders (I34-I37)	Sequelae of cerebrovascular disease (I69)
		Diseases of pericardium (I30-I32)	Acute myocardial infarction (I21,I23)	Cerebrovascular diseases (I65-I68)
		Cardiomyopathy (I42-I43)	Chronic ischaemic heart disease (I25)	Hypotension (I95)
		Complications of heart disease (I51)	Atrial fibrillation (I48)
		Stroke (I60-I64)	Heart failure (I50)
		Peripheral vascular disease (I73)
		Varicose veins (I86)
Diseases of the respiratory system (J)	6/18 (33.3%)	Influenza (J09-J11)	-	Pulmonary eosinophilia (J82-J84)	Emphysema (J43)
		Pneumonia (J12-J18)		Pleural effusion (J90-J91)	Respiratory failure (J96)
Diseases of the digestive system (K)	9/45 (20.0%)	Disorder of teeth and supporting structures (K08)	Functional intestinal disorders (K59)	Periodontal disease (K05)	-
		Ventral hernia (K43)	Diseases of anus and rectum (K62)
		Noninfective gastroenteritis and colitis (K52)	Diseases of intestine (K63)
			Diseases of liver (K76)
			Disease of digestive system (K92)
Diseases of the skin tissue (L)	2/21 (9.5%)	-	-	Ulcer of lower limb (L97)	Pressure ulcer (L89)
Diseases of the musculoskeletal system (M)	12/27 (44.4%)	Deforming dorsopathies (M40-M43)	Other soft tissue disorders (M79)	Systemic connective tissue disorders (M30-M36)	-
		Ankylosing spondylitis (M45)	Osteoporosis (M80-M82)	Inflammatory spondylopathies (M46)
		Spondylosis (M47)		Cervical disc disorders (M50)
		Spondylopathy (M48)		Disorders of muscles (M60-M63)
		Intervertebral disc disorders (M51)
		Dorsalgia (M54)
Diseases of the genitourinary system (N)	13/39 (33.3%)	Renal tubulo-interstitial diseases (N11, N12, N14-N16)	Chronic kidney disease (N18)	Uropathy (N13)	-
		Urolithiasis (N20-N23)		Acute renal failure (N17)
		Disorders of kidney and ureter (N25-N29)		Neuromuscular dysfunction of bladder (N31)
		Cystitis (N30)
		Bladder disorder (N32) Urethral stricture (N35)
		Disorders of urinary system (N39)
		Hyperplasia of prostate (N40)
		Disorders of penis (N48)
Symptoms, signs and abnormal clinical and laboratory findings (R)	38/50 (76.0%)	Abnormal results of function studies (R94)	Abnormalities of heartbeat (R00)	Nausea and vomiting (R11)	Dysphagia (R13)
			Abnormalities of breathing (R06)	Fecal incontinence (R15)	Skin changes (R23)
			Pain in throat and chest (R07)	Disturbances of skin sensation (R20)	Abnormal involuntary movements (R25)
			Abdominal and pelvic pain (R10)	Urinary incontinence (R32)	Abnormalities of gait and mobility (R26)
			Rash (R21)	Symptoms involving the urinary system (R39)	Lack of coordination (R27)
			Retention of urine (R33)	Symptoms involving cognitive functions (R41) Dizziness (R42)	Symptoms involving the nervous and musculoskeletal systems (R29)
			Polyuria (R35)	Fever (R50)	Somnolence stupor (R40)
			Pain (R52)	Headache (R51)	Symptoms involving general sensations (R44)
			Convulsions (R56) Hyperhidrosis (R61) Unknown causes of morbidity (R69)	Syncope (R55)	Speech disturbances (R47)
			Abnormal findings of blood chemistry (R79)	Oedema (R60) Symptoms concerning food and fluid intake (R63)	Malaise and fatigue (R53)
				Abnormal findings on diagnostic imaging of other body structures (R93)	Senility (R54)
					Abnormal findings on diagnostic imaging of CNS (R90)
Injury, poisoning and other external causes (S-Y)	8/14 (57.1%)	Medical procedures as the cause of later complication (Y83-Y84)	Injuries (excluding head) (S10-S99)	Injuries to the head (S00-S09)	External causes of morbidity (Y95-Y98)
			Effects due to external causes (T66-T78)	Falls (W00-W19)
			Complications due to medical treatment (T80-T88)
			Drugs, medicaments and biological substances causing adverse effects in therapeutic use (Y40-Y59)
Factors influencing health status and contact with health services (Z)	22/33 (100%)	Problems related to social environment (Z60)	Family history of certain disabilities and chronic diseases leading to disablement (Z82)	Medical evaluation for suspected diseases (Z03)	Special screening examination for infectious and parasitic diseases (Z11)
		Problems related to lifestyle (Z72)	Other postsurgical states (Z98)	Special screening examination for other diseases (Z13)	Fitting and adjustment of other devices (Z46)
		Pregnancy		Rehabilitation procedures (Z50)	Problems related to family circumstances (Z63)
				Medical care (Z51)	Dependence on enabling machines and devices (Z99)
				Persons encountering health services for specific procedures, not carried out (Z53)
				Problems related to medical facilities (Z75)
				Family history of other specific disorders (Z83)
				Personal history of allergy to drugs and biological substances (Z88)
				Acquired absence of organ (Z90)
				Personal history of medical treatment (Z92)
				Artificial opening status (Z93)
				Presence of cardiac and vascular implants and grafts (Z95)
				Presence of other functional implants (Z96)

## Sheet: Table S6
Supplementary Table 6. Absolute and relative frequencies for diagnoses aggregated by ICD-10 code chapter and stratified by age groups
Age Group	Diagnosis group (ICD-10 codes)	Number of diagnoses	Total number of diagnoses by age group	Proportion
0-19	Diseases of blood and immune system (D50-D89)	9	302	0.0298013
0-19	Diseases of the circulatory system (I)	31	302	0.102649
0-19	Diseases of the digestive system (K)	4	302	0.013245
0-19	Diseases of the eye or ear (H)	15	302	0.0496689
0-19	Diseases of the genitourinary system (N)	16	302	0.0529801
0-19	Diseases of the musculoskeletal system (M)	17	302	0.0562914
0-19	Diseases of the nervous system (G)	65	302	0.215232
0-19	Diseases of the respiratory system (J)	18	302	0.0596026
0-19	Endocrine, nutritional and metabolic diseases (E)	14	302	0.0463576
0-19	Infections (A-B)	91	302	0.301325
0-19	Mental and behavioural disorders (F)	22	302	0.0728477
20-39	Contact with health services (Z)	55	1360	0.0404412
20-39	Diseases of blood and immune system (D50-D89)	52	1360	0.0382353
20-39	Diseases of the circulatory system (I)	172	1360	0.126471
20-39	Diseases of the digestive system (K)	45	1360	0.0330882
20-39	Diseases of the eye or ear (H)	174	1360	0.127941
20-39	Diseases of the genitourinary system (N)	79	1360	0.0580882
20-39	Diseases of the musculoskeletal system (M)	157	1360	0.115441
20-39	Diseases of the nervous system (G)	207	1360	0.152206
20-39	Diseases of the respiratory system (J)	23	1360	0.0169118
20-39	Endocrine, nutritional and metabolic diseases (E)	53	1360	0.0389706
20-39	Infections (A-B)	32	1360	0.0235294
20-39	Injury, poisoning and other external causes (S-Y)	20	1360	0.0147059
20-39	Mental and behavioural disorders (F)	152	1360	0.111765
20-39	Neoplasm (C00-D48)	6	1360	0.00441176
20-39	Symptoms, signs and abnormal clinical findings (R)	133	1360	0.0977941
40-59	Contact with health services (Z)	413	3907	0.105708
40-59	Diseases of blood and immune system (D50-D89)	54	3907	0.0138213
40-59	Diseases of the circulatory system (I)	421	3907	0.107755
40-59	Diseases of the digestive system (K)	180	3907	0.0460712
40-59	Diseases of the eye or ear (H)	274	3907	0.0701305
40-59	Diseases of the genitourinary system (N)	231	3907	0.0591246
40-59	Diseases of the musculoskeletal system (M)	451	3907	0.115434
40-59	Diseases of the nervous system (G)	467	3907	0.119529
40-59	Diseases of the respiratory system (J)	47	3907	0.0120297
40-59	Diseases of the skin tissue (L)	8	3907	0.00204761
40-59	Endocrine, nutritional and metabolic diseases (E)	235	3907	0.0601485
40-59	Infections (A-B)	33	3907	0.00844638
40-59	Injury, poisoning and other external causes (S-Y)	169	3907	0.0432557
40-59	Mental and behavioural disorders (F)	233	3907	0.0596365
40-59	Neoplasm (C00-D48)	47	3907	0.0120297
40-59	Symptoms, signs and abnormal clinical findings (R)	644	3907	0.164832
60-79	Contact with health services (Z)	434	2524	0.171949
60-79	Diseases of blood and immune system (D50-D89)	43	2524	0.0170365
60-79	Diseases of the circulatory system (I)	289	2524	0.114501
60-79	Diseases of the digestive system (K)	119	2524	0.0471474
60-79	Diseases of the eye or ear (H)	145	2524	0.0574485
60-79	Diseases of the genitourinary system (N)	166	2524	0.0657686
60-79	Diseases of the musculoskeletal system (M)	217	2524	0.0859746
60-79	Diseases of the nervous system (G)	187	2524	0.0740887
60-79	Diseases of the respiratory system (J)	66	2524	0.026149
60-79	Diseases of the skin tissue (L)	9	2524	0.00356577
60-79	Endocrine, nutritional and metabolic diseases (E)	127	2524	0.050317
60-79	Infections (A-B)	35	2524	0.0138669
60-79	Injury, poisoning and other external causes (S-Y)	145	2524	0.0574485
60-79	Mental and behavioural disorders (F)	70	2524	0.0277338
60-79	Neoplasm (C00-D48)	48	2524	0.0190174
60-79	Symptoms, signs and abnormal clinical findings (R)	424	2524	0.167987
80+	Contact with health services (Z)	9	36	0.25
80+	Diseases of the circulatory system (I)	5	36	0.138889
80+	Diseases of the eye or ear (H)	1	36	0.0277778
80+	Diseases of the genitourinary system (N)	4	36	0.111111
80+	Diseases of the musculoskeletal system (M)	2	36	0.0555556
80+	Diseases of the nervous system (G)	1	36	0.0277778
80+	Diseases of the respiratory system (J)	2	36	0.0555556
80+	Endocrine, nutritional and metabolic diseases (E)	1	36	0.0277778
80+	Injury, poisoning and other external causes (S-Y)	5	36	0.138889
80+	Mental and behavioural disorders (F)	1	36	0.0277778
80+	Neoplasm (C00-D48)	1	36	0.0277778
80+	Symptoms, signs and abnormal clinical findings (R)	4	36	0.111111

## Sheet: Table S7
Supplementary Table 7. Accuracy of clinical conditions in predicting Multiple Sclerosis diagnosis using a LASSO Cox proportional hazard model, stratified by the timing of the clinical conditions.
	C-index in the training/validation dataset	C-index in the test dataset	AUCI/D (Age=20-29)	AUCI/D (Age=30-39)	AUCI/D (Age=40-49)	AUCI/D (Age=50-59)	AUCI/D (Age=60-69)
			Mean (Min; Max)	Mean (Min; Max)	Mean (Min; Max)	Mean (Min; Max)	Mean (Min; Max)
Baseline model	0.655004	0.653	0.638 (0.624; 0.651)	0.682 (0.650; 0.700)	0.661 (0.632; 0.690)	0.627 (0.587; 0.653)	0.578 (0.552; 0.593)
+ 43 diagnoses with a median time to MS diagnosis >5 years	0.683531	0.685	0.641 (0.626; 0.658)	0.699 (0.656; 0.721)	0.691 (0.659; 0.722)	0.681 (0.650; 0.700)	0.679 (0.662; 0.693)
+ 71 diagnoses with a median time to MS diagnosis >3 years	0.690457	0.691	0.649 (0.630; 0.666)	0.704 (0.665; 0.724)	0.694 (0.662; 0.723)	0.689 (0.663; 0.704)	0.689 (0.673; 0.701)
+ 54 diagnoses with a median time to MS diagnosis >1 year	0.712868	0.707	0.666 (0.646; 0.681)	0.715 (0.68; 0.731)	0.697 (0.669; 0.723)	0.719 (0.698; 0.742)	0.732 (0.713; 0.751)
+ 30 diagnoses occurring at any time prior to MS diagnosis	0.712225	0.713	0.655 (0.638; 0.671)	0.71 (0.67; 0.729)	0.698 (0.670; 0.717)	0.749 (0.715; 0.786)	0.741 (0.711; 0.768)
Baseline model + MS-PRS	0.745689	0.744	0.75 (0.741; 0.760)	0.763 (0.745; 0.776)	0.746 (0.722; 0.761)	0.743 (0.696; 0.777)	0.685 (0.661; 0.711)
+ 44 diagnoses with a median time to MS diagnosis >5 years	0.765812	0.764	0.751 (0.741; 0.762)	0.768 (0.754; 0.782)	0.764 (0.738; 0.787)	0.782 (0.744; 0.807)	0.752 (0.737; 0.768)
+ 69 diagnoses with a median time to MS diagnosis >3 years	0.77093	0.769	0.757 (0.747; 0.766)	0.773 (0.756; 0.785)	0.765 (0.738; 0.786)	0.79 (0.76; 0.814)	0.764 (0.749; 0.777)
+ 44 diagnoses with a median time to MS diagnosis >1 year	0.784362	0.781	0.768 (0.759; 0.778)	0.779 (0.756; 0.791)	0.771 (0.746; 0.803)	0.809 (0.791; 0.824)	0.786 (0.766; 0.807)
+ 23 diagnoses occurring at any time prior to MS diagnosis	0.789229	0.783	0.762 (0.753; 0.772)	0.772 (0.751; 0.786)	0.774 (0.751; 0.814)	0.822 (0.801; 0.841)	0.787 (0.754; 0.815)

## Sheet: Table S8
Supplementary Table 8. Variables importance calculated for the LASSO Cox model-selected predictors, including clinical conditions occurring with a median time > 5 years prior to Multiple Sclerosis diagnosis
Ranking	Diagnosis	Variable Importance (decrease in C-index)	Median time to MS diagnosis (in years)	Hazard Ratio [95%CI] from univariate analysis	Relation with MS
1	Disorder of trigeminal nerve (G50)	0.0104714	>5	4.48 [3.61; 5.56]	Onset symptom
2	Bladder disorder (N32)	0.00400196	>5	3.00 [2.31; 3.9]	Prodrome
3	Hyperplasia of prostate (N40)	0.00364867	>5	2.43 [1.72; 3.42]	Prodrome
4	Pregnancy	0.00356954	>5	0.81 [0.73; 0.90]	Protective Factor
5	Embolism and thrombosis (I26,I80-I82)	0.00302237	>5	1.96 [1.59; 2.42]	Prodrome
6	Disorder of brain (G91-G94)	0.00297772	>5	3.32 [2.42; 4.55]	Prodrome
7	Other disorder of urinary system (N39)	0.00293941	>5	1.83 [1.55; 2.15]	Prodrome
8	Viral wart (B07)	0.00290232	>5	0.54 [0.34; 0.85]	Unknown
9	Neuromuscular diseases (G70-G73)	0.00287122	>5	10.62 [6.38; 17.69]	Prodrome
10	Infectious mononucleosis (B27)	0.00213938	>5	2.09 [1.54; 2.85]	Risk Factor
11	Other anaemias (D51-D64)	0.00211467	>5	1.94 [1.55; 2.43]	Prodrome
12	Stroke (I60-I64)	0.00200912	>5	2.53 [1.87; 3.44]	Prodrome
13	Diseases of the sclerae, corneae, iridae and ciliary body (H15-H22)	0.00197262	>5	2.48 [1.8; 3.43]	Prodrome
14	Viral infections of the central nervous system (A80-A89)	0.00172837	>5	2.65 [1.46; 4.8]	Risk Factor
15	Dorsalgia (M54)	0.00166056	>5	1.74 [1.51; 2.01]	Prodrome
16	Depression (F32-F33)	0.00155727	>5	1.57 [1.36; 1.8]	Prodrome
17	Measles (B05)	0.00134568	>5	0.67 [0.48; 0.93]	Unknown
18	Spondylopathy (M48)	0.00106467	>5	2.61 [1.95; 3.49]	Prodrome
19	Deforming dorsopathies (M40-M43)	0.00104438	>5	2.56 [1.87; 3.5]	Prodrome
20	Problems related to lifestyle (Z72)	0.00103587	>5	2.11 [1.65; 2.69]	Prodrome
21	Ventral hernia (K43)	0.000921312	>5	2.29 [1.44; 3.66]	Prodrome
22	Tobacco abuse (F17)	0.000865443	>5	1.65 [1.36; 2]	Risk Factor
23	Disorder of teeth and supporting structures (K08)	0.000853361	>5	2.47 [1.48; 4.11]	Unknown
24	Epilepsia (G40-G41)	0.000735731	>5	1.95 [1.44; 2.65]	Onset symptom
25	Peripheral vascular disease (I73)	0.000706826	>5	2.26 [1.64; 3.11]	Prodrome
26	Diabetes (E10-E14)	0.000697055	>5	1.79 [1.43; 2.25]	Prodrome
27	Other intervertebral disc disorders (M51)	0.00044156	>5	2.00 [1.64; 2.45]	Prodrome
28	Primary hypertension (I10)	0.000425752	>5	1.35 [1.19; 1.54]	Prodrome
29	Varicose veins of other specified sites (I86)	0.000410639	>5	2.41 [1.15; 5.09]	Prodrome
30	Mononeuropathies (G56-G59)	0.000357203	>5	1.66 [1.32; 2.09]	Onset symptom
31	Spondylosis (M47)	0.000346396	>5	1.86 [1.49; 2.33]	Prodrome
32	Hypothyroid condition (E00-E03)	0.00032692	>5	1.39 [1.13; 1.7]	Prodrome
33	Disorder of eyelid (H02)	0.000308192	>5	1.67 [1.23; 2.28]	Onset symptom
34	Complications and ill-defined descriptions of heart disease (I51)	0.000295144	>5	1.88 [1.38; 2.56]	Prodrome
35	Abnormal results of function studies (R94)	0.000289342	>5	2.86 [1.81; 4.5]	Prodrome
36	Diseases of pericardium (I30-I32)	0.000255939	>5	2.87 [1.44; 5.74]	Prodrome
37	Pneumonia (J12-J18)	0.000222708	>5	1.67 [1.32; 2.1]	Prodrome
38	Other disorders of penis (N48)	0.000159003	>5	2.21 [1.27; 3.83]	Unknown
39	Renal tubulo-interstitial diseases (N11,N12,N14-N16)	7.51888e-05	>5	2.42 [1.36; 4.28]	Prodrome
40	Noninfective gastroenteritis and colitis (K52)	4.046e-05	>5	1.67 [1.3; 2.14]	Prodrome
41	Migraine (G43)	2.84989e-05	>5	1.26 [1.05; 1.51]	Prodrome
42	Ankylosing spondylitis (M45)	4.60362e-06	>5	2.96 [1.68; 5.23]	Prodrome
43	Urethral stricture (N35)	2.32487e-06	>5	2.2 [1.24; 3.89]	Prodrome

[truncated: 6 more sheets: Table S9, Table S10, Table S11, Table S12, Table S13, Table S14]
